# Supplementary material for: (1R*,5S*)-8-(2-Fluoro-4-nitro­phen­yl)-8-aza­bicyclo­[3.2.1]octan-3-one
Source: Acta Crystallogr Sect E Struct Rep Online. 2011 Nov 12;67(Pt 12):o3297. doi: 10.1107/S1600536811047350 (PMC3238950; doi:10.1107/S1600536811047350)
Supplement: Supplementary file 1 [file e-67-o3297-sup1.cif]

##############################################################################
#                                                                            #
# This CIF contains the data in a paper accepted for publication in          #
# Acta Crystallographica Section E. It conforms to the requirements of       #
# Notes for Authors for Acta Crystallographica Section E, and has been       #
# peer reviewed under the auspices of the IUCr Commission on Journals.       #
#                                                                            #
# Full details of the Crystallographic Information File format               #
# are given in the paper "The Crystallographic Information File (CIF):       #
# a New Standard Archive File for Crystallography" by S. R. Hall, F. H.      #
# Allen and I. D. Brown [Acta Cryst. (1991), A47, 655-685].                  #
#                                                                            #
# The current version of the core CIF dictionary is obtainable from          #
# ftp://ftp.iucr.org/pub/cif_core.dic.                                       #
#                                                                            #
# Software is freely available for graphical display of the structure(s)     #
# in this CIF. For information consult the CIF software page                 #
# http://www.iucr.org/resources/cif/software.                                #
#                                                                            #
# This file may be used for bona fide research purposes within the           #
# scientific community so long as proper attribution is given to the journal # 
# article from which it was obtained.                                        #
#                                                                            #
##############################################################################
data_I
_audit_creation_method     SHELXL-97
_chemical_name_systematic
;
(1<i>R</i>*,5<i>S</i>*)-8-(2-Fluoro-4-nitrophenyl)-8-azabicyclo[3.2.1]octan-3-
one
;
_chemical_name_common     ?
_chemical_formula_moiety     'C13 H13 F N2 O3'
_chemical_formula_sum     'C13 H13 F N2 O3'
_chemical_formula_iupac     'C13 H13 F N2 O3'
_chemical_formula_weight     264.25
_chemical_melting_point     ?
_symmetry_cell_setting     monoclinic
_symmetry_space_group_name_H-M     'P 21/c'
_symmetry_space_group_name_Hall     '-P 2ybc'
loop_
    _space_group_symop_id
    _space_group_symop_operation_xyz
    1 'x, y, z'
    2 '-x, y+1/2, -z+1/2'
    3 '-x, -y, -z'
    4 'x, -y-1/2, z-1/2'
_cell_length_a     7.2030(3)
_cell_length_b     11.3097(4)
_cell_length_c     14.8372(6)
_cell_angle_alpha     90.00
_cell_angle_beta     97.391(4)
_cell_angle_gamma     90.00
_cell_volume     1198.65(8)
_cell_formula_units_Z     4
_cell_measurement_reflns_used     1673
_cell_measurement_theta_min     2.9995
_cell_measurement_theta_max     28.8465
_cell_measurement_temperature     293(2)
_exptl_crystal_description     block
_exptl_crystal_colour     Yellow
_exptl_crystal_size_max     0.38
_exptl_crystal_size_mid     0.35
_exptl_crystal_size_min     0.30
_exptl_crystal_density_diffrn     1.464
_exptl_crystal_density_meas     ?
_exptl_crystal_density_method     'not measured'
_exptl_crystal_F_000     552
_exptl_absorpt_coefficient_mu     0.115
_exptl_absorpt_correction_type     multi-scan
_exptl_absorpt_process_details     '(CrysAlis PRO; Agilent, 2010)'
_exptl_absorpt_correction_T_min     0.99717
_exptl_absorpt_correction_T_max     1.0
_exptl_special_details     ?
_diffrn_ambient_temperature     293.0
_diffrn_radiation_type     'Mo K\a'
_diffrn_radiation_wavelength     0.7107
_diffrn_radiation_source     'fine-focus sealed tube'
_diffrn_radiation_monochromator     graphite
_diffrn_measurement_device_type     'Agilent Xcalibur Eos'
_diffrn_measurement_method     '\w scans'
_diffrn_detector_area_resol_mean     16.0874
_diffrn_reflns_number     4706
_diffrn_reflns_av_R_equivalents     0.0160
_diffrn_reflns_av_sigmaI/netI     0.0289
_diffrn_reflns_theta_min     3.30
_diffrn_reflns_theta_max     25.00
_diffrn_reflns_theta_full     25.00
_diffrn_measured_fraction_theta_max     0.998
_diffrn_measured_fraction_theta_full     0.998
_diffrn_reflns_limit_h_min     -8
_diffrn_reflns_limit_h_max     8
_diffrn_reflns_limit_k_min     -8
_diffrn_reflns_limit_k_max     13
_diffrn_reflns_limit_l_min     -17
_diffrn_reflns_limit_l_max     14
_diffrn_standards_number     ?
_diffrn_standards_interval_count     ?
_diffrn_standards_interval_time     ?
_diffrn_standards_decay_%     ?
_refine_special_details
;
Refinement of <i>F</i>^2^ against ALL reflections. The weighted <i>R</i>-factor
<i>wR</i> and goodness of fit <i>S</i> are based on <i>F</i>^2^, conventional
<i>R</i>-factors <i>R</i> are based on <i>F</i>, with <i>F</i> set to zero for
negative <i>F</i>^2^. The threshold expression of <i>F</i>^2^ >
\s(<i>F</i>^2^) is used only for calculating <i>R</i>-factors(gt) <i>etc</i>.
and is not relevant to the choice of reflections for refinement.
<i>R</i>-factors based on <i>F</i>^2^ are statistically about twice as large
as those based on <i>F</i>, and <i>R</i>- factors based on ALL data will be
even larger.
;
_reflns_number_total     2109
_reflns_number_gt     1482
_reflns_threshold_expression     I>2sigma(I)
_refine_ls_structure_factor_coef     Fsqd
_refine_ls_matrix_type     full
_refine_ls_R_factor_all     0.0687
_refine_ls_R_factor_gt     0.0443
_refine_ls_wR_factor_gt     0.0985
_refine_ls_wR_factor_ref     0.1127
_refine_ls_goodness_of_fit_ref     1.022
_refine_ls_restrained_S_all     1.022
_refine_ls_number_reflns     2109
_refine_ls_number_parameters     183
_refine_ls_number_restraints     0
_refine_ls_hydrogen_treatment     constr
_refine_ls_weighting_scheme     calc
_refine_ls_weighting_details
         'calc w=1/[\s^2^(Fo^2^)+(0.0452P)^2^+0.1579P] where P=(Fo^2^+2Fc^2^)/3'
_atom_sites_solution_hydrogens     geom
_atom_sites_solution_primary     direct
_atom_sites_solution_secondary     difmap
_refine_ls_shift/su_max     0.000
_refine_ls_shift/su_mean     0.000
_refine_diff_density_max     0.136
_refine_diff_density_min     -0.116
_refine_ls_extinction_method     'SHELXL97 (Sheldrick, 2008)'
_refine_ls_extinction_coef     0.0037(11)
_refine_ls_extinction_expression
                                  'Fc^*^=kFc[1+0.001xFc^2^\l^3^/sin(2\q)]^-1/4^'
loop_
    _atom_type_symbol
    _atom_type_description
    _atom_type_scat_dispersion_real
    _atom_type_scat_dispersion_imag
    _atom_type_scat_source
    'C' 'C' 0.0033 0.0016
                         'International Tables Vol C Tables 4.2.6.8 and 6.1.1.4'
    'H' 'H' 0.0000 0.0000
                         'International Tables Vol C Tables 4.2.6.8 and 6.1.1.4'
    'F' 'F' 0.0171 0.0103
                         'International Tables Vol C Tables 4.2.6.8 and 6.1.1.4'
    'N' 'N' 0.0061 0.0033
                         'International Tables Vol C Tables 4.2.6.8 and 6.1.1.4'
    'O' 'O' 0.0106 0.0060
                         'International Tables Vol C Tables 4.2.6.8 and 6.1.1.4'
_computing_data_collection
;
CrysAlis PRO (Agilent, 2010)
;
_computing_cell_refinement
;
CrysAlis PRO (Agilent, 2010)
;
_computing_data_reduction
;
CrysAlis PRO (Agilent, 2010)
;
_computing_structure_solution     'SHELXS97 (Sheldrick, 2008)'
_computing_structure_refinement     'SHELXL97 (Sheldrick, 2008)'
_computing_molecular_graphics
;
OLEX2 (Dolomanov <i>et al.</i>, 2009)
;
_computing_publication_material
;
OLEX2 (Dolomanov <i>et al.</i>, 2009)
;
loop_
    _atom_site_type_symbol
    _atom_site_label
    _atom_site_fract_x
    _atom_site_fract_y
    _atom_site_fract_z
    _atom_site_U_iso_or_equiv
    _atom_site_adp_type
    _atom_site_calc_flag
    _atom_site_refinement_flags
    _atom_site_occupancy
    _atom_site_symmetry_multiplicity
    _atom_site_disorder_assembly
    _atom_site_disorder_group
    F F1 0.6635(2) 0.70834(11) 0.61012(10) 0.0924(6) Uani d P 0.910(3) 1 A 1
    F F1' 0.716(2) 0.2944(9) 0.6621(9) 0.080(6) Uani d P 0.090(3) 1 A 2
    O O1 1.1163(2) 0.57062(17) 0.92502(11) 0.0972(6) Uani d . 1 1 . .
    O O2 0.7844(3) 0.54056(17) 0.32301(12) 0.0929(6) Uani d . 1 1 . .
    O O3 0.8052(3) 0.35184(18) 0.34414(12) 0.1019(6) Uani d . 1 1 . .
    N N1 0.6650(2) 0.51844(13) 0.73584(11) 0.0530(4) Uani d . 1 1 . .
    N N2 0.7860(2) 0.4527(2) 0.37182(13) 0.0706(6) Uani d . 1 1 A .
    C C1 0.7027(3) 0.59691(16) 0.58549(15) 0.0568(5) Uani d . 1 1 . .
    H H1 0.6815 0.6733 0.6051 0.068 Uiso calc PR 0.090(3) 1 A 2
    C C2 0.7289(3) 0.58145(18) 0.49751(15) 0.0592(6) Uani d . 1 1 A .
    H H2 0.7253 0.6459 0.4584 0.071 Uiso calc R 1 1 . .
    C C3 0.7608(3) 0.46959(18) 0.46658(14) 0.0534(5) Uani d . 1 1 . .
    C C4 0.7681(3) 0.37456(18) 0.52508(14) 0.0583(6) Uani d . 1 1 A .
    H H4 0.7901 0.2988 0.5044 0.070 Uiso calc R 1 1 . .
    C C5 0.7427(3) 0.39274(16) 0.61379(14) 0.0537(5) Uani d . 1 1 . .
    H H5 0.7504 0.3280 0.6528 0.064 Uiso calc PR 0.910(3) 1 A 1
    C C6 0.7055(2) 0.50442(15) 0.64893(13) 0.0469(5) Uani d . 1 1 A .
    C C7 0.6776(3) 0.63004(17) 0.78822(14) 0.0608(6) Uani d . 1 1 . .
    H H7 0.6162 0.6951 0.7523 0.073 Uiso calc R 1 1 . .
    C C8 0.8836(3) 0.65642(18) 0.81689(15) 0.0659(6) Uani d . 1 1 . .
    H H8A 0.9432 0.6734 0.7633 0.079 Uiso calc R 1 1 . .
    H H8B 0.8948 0.7262 0.8552 0.079 Uiso calc R 1 1 . .
    C C9 0.9831(3) 0.5552(2) 0.86761(14) 0.0648(6) Uani d . 1 1 . .
    C C10 0.9161(3) 0.43248(18) 0.84129(14) 0.0627(6) Uani d . 1 1 . .
    H H10B 0.9423 0.3808 0.8936 0.075 Uiso calc R 1 1 . .
    H H10A 0.9857 0.4031 0.7942 0.075 Uiso calc R 1 1 . .
    C C11 0.7064(3) 0.42723(17) 0.80686(13) 0.0568(5) Uani d . 1 1 . .
    H H11 0.6703 0.3485 0.7832 0.068 Uiso calc R 1 1 . .
    C C12 0.5736(3) 0.5997(2) 0.86856(17) 0.0799(7) Uani d . 1 1 . .
    H H12B 0.6325 0.6376 0.9236 0.096 Uiso calc R 1 1 . .
    H H12A 0.4443 0.6254 0.8571 0.096 Uiso calc R 1 1 . .
    C C13 0.5847(3) 0.4658(2) 0.87766(16) 0.0720(7) Uani d . 1 1 . .
    H H13B 0.6410 0.4432 0.9381 0.086 Uiso calc R 1 1 . .
    H H13A 0.4612 0.4306 0.8658 0.086 Uiso calc R 1 1 . .
loop_
    _atom_site_aniso_label
    _atom_site_aniso_U_11
    _atom_site_aniso_U_22
    _atom_site_aniso_U_33
    _atom_site_aniso_U_12
    _atom_site_aniso_U_13
    _atom_site_aniso_U_23
    F1 0.1396(15) 0.0391(8) 0.1023(11) 0.0162(8) 0.0297(10) 0.0065(7)
    F1' 0.137(14) 0.028(7) 0.074(9) -0.001(7) 0.017(8) 0.013(6)
    O1 0.0642(11) 0.1378(16) 0.0858(12) -0.0305(10) -0.0049(9) -0.0118(11)
    O2 0.0934(14) 0.1075(14) 0.0781(11) -0.0261(11) 0.0124(9) 0.0127(10)
    O3 0.1195(17) 0.0967(14) 0.0929(13) -0.0086(12) 0.0269(11) -0.0254(11)
    N1 0.0507(10) 0.0397(9) 0.0676(11) -0.0017(7) 0.0040(8) -0.0014(8)
    N2 0.0501(11) 0.0876(16) 0.0732(14) -0.0159(11) 0.0048(9) -0.0051(12)
    C1 0.0535(13) 0.0351(11) 0.0812(15) 0.0038(9) 0.0066(11) 0.0018(10)
    C2 0.0477(12) 0.0523(13) 0.0765(15) -0.0031(10) 0.0037(10) 0.0138(11)
    C3 0.0349(11) 0.0593(13) 0.0644(13) -0.0056(9) 0.0004(9) -0.0025(10)
    C4 0.0481(12) 0.0488(12) 0.0749(15) 0.0017(9) -0.0036(10) -0.0074(11)
    C5 0.0478(12) 0.0424(11) 0.0676(13) 0.0024(9) -0.0050(10) 0.0017(10)
    C6 0.0330(10) 0.0399(11) 0.0657(13) 0.0002(8) -0.0019(9) -0.0013(9)
    C7 0.0551(13) 0.0461(12) 0.0833(15) 0.0002(10) 0.0166(11) -0.0080(10)
    C8 0.0647(15) 0.0551(13) 0.0810(15) -0.0168(11) 0.0210(11) -0.0181(11)
    C9 0.0432(12) 0.0883(17) 0.0649(14) -0.0143(12) 0.0142(10) -0.0139(12)
    C10 0.0553(13) 0.0660(14) 0.0661(13) 0.0060(11) 0.0048(10) 0.0038(10)
    C11 0.0557(13) 0.0466(11) 0.0664(13) -0.0072(10) 0.0019(10) 0.0023(10)
    C12 0.0624(15) 0.0776(17) 0.1054(19) -0.0054(13) 0.0326(13) -0.0145(14)
    C13 0.0540(14) 0.0802(17) 0.0827(16) -0.0116(12) 0.0121(11) 0.0040(13)
_geom_special_details
;
All e.s.d.'s (except the e.s.d. in the dihedral angle between two l.s. planes)
are estimated using the full covariance matrix. The cell e.s.d.'s are taken
into account individually in the estimation of e.s.d.'s in distances, angles
and torsion angles; correlations between e.s.d.'s in cell parameters are only
used when they are defined by crystal symmetry. An approximate (isotropic)
treatment of cell e.s.d.'s is used for estimating e.s.d.'s involving l.s.
planes.
;
loop_
    _geom_bond_atom_site_label_1
    _geom_bond_atom_site_label_2
    _geom_bond_site_symmetry_2
    _geom_bond_distance
    _geom_bond_publ_flag
    F1 C1 . 1.352(2) ?
    F1' C5 . 1.350(11) ?
    O1 C9 . 1.211(2) ?
    O2 N2 . 1.229(2) ?
    O3 N2 . 1.226(2) ?
    N1 C6 . 1.368(2) ?
    N1 C7 . 1.479(2) ?
    N1 C11 . 1.477(2) ?
    N2 C3 . 1.453(3) ?
    C1 H1 . 0.9300 ?
    C1 C2 . 1.354(3) ?
    C1 C6 . 1.405(3) ?
    C2 H2 . 0.9300 ?
    C2 C3 . 1.375(3) ?
    C3 C4 . 1.378(3) ?
    C4 H4 . 0.9300 ?
    C4 C5 . 1.368(3) ?
    C5 H5 . 0.9300 ?
    C5 C6 . 1.405(3) ?
    C7 H7 . 0.9800 ?
    C7 C8 . 1.519(3) ?
    C7 C12 . 1.526(3) ?
    C8 H8A . 0.9700 ?
    C8 H8B . 0.9700 ?
    C8 C9 . 1.501(3) ?
    C9 C10 . 1.504(3) ?
    C10 H10B . 0.9700 ?
    C10 H10A . 0.9700 ?
    C10 C11 . 1.532(3) ?
    C11 H11 . 0.9800 ?
    C11 C13 . 1.516(3) ?
    C12 H12B . 0.9700 ?
    C12 H12A . 0.9700 ?
    C12 C13 . 1.522(3) ?
    C13 H13B . 0.9700 ?
    C13 H13A . 0.9700 ?
loop_
    _geom_angle_atom_site_label_1
    _geom_angle_atom_site_label_2
    _geom_angle_atom_site_label_3
    _geom_angle_site_symmetry_1
    _geom_angle_site_symmetry_3
    _geom_angle
    _geom_angle_publ_flag
    F1 C1 C2 . . 116.15(18) ?
    F1 C1 C6 . . 119.9(2) ?
    F1' C5 C4 . . 115.6(6) ?
    F1' C5 H5 . . 12.4 ?
    F1' C5 C6 . . 119.7(6) ?
    O1 C9 C8 . . 121.8(2) ?
    O1 C9 C10 . . 120.9(2) ?
    O2 N2 C3 . . 118.1(2) ?
    O3 N2 O2 . . 123.2(2) ?
    O3 N2 C3 . . 118.7(2) ?
    N1 C6 C1 . . 123.97(17) ?
    N1 C6 C5 . . 121.87(17) ?
    N1 C7 H7 . . 111.2 ?
    N1 C7 C8 . . 107.84(16) ?
    N1 C7 C12 . . 102.44(17) ?
    N1 C11 C10 . . 108.09(16) ?
    N1 C11 H11 . . 111.1 ?
    N1 C11 C13 . . 102.23(16) ?
    C1 C2 H2 . . 120.3 ?
    C1 C2 C3 . . 119.37(19) ?
    C2 C1 H1 . . 118.1 ?
    C2 C1 C6 . . 123.89(18) ?
    C2 C3 N2 . . 119.4(2) ?
    C2 C3 C4 . . 120.1(2) ?
    C3 C2 H2 . . 120.3 ?
    C3 C4 H4 . . 120.3 ?
    C4 C3 N2 . . 120.5(2) ?
    C4 C5 H5 . . 118.4 ?
    C4 C5 C6 . . 123.22(19) ?
    C5 C4 C3 . . 119.33(19) ?
    C5 C4 H4 . . 120.3 ?
    C5 C6 C1 . . 114.05(19) ?
    C6 N1 C7 . . 126.04(16) ?
    C6 N1 C11 . . 122.93(16) ?
    C6 C1 H1 . . 118.1 ?
    C6 C5 H5 . . 118.4 ?
    C7 C8 H8A . . 109.2 ?
    C7 C8 H8B . . 109.2 ?
    C7 C12 H12B . . 110.6 ?
    C7 C12 H12A . . 110.6 ?
    C8 C7 H7 . . 111.2 ?
    C8 C7 C12 . . 112.66(19) ?
    C8 C9 C10 . . 117.21(18) ?
    H8A C8 H8B . . 107.9 ?
    C9 C8 C7 . . 112.12(18) ?
    C9 C8 H8A . . 109.2 ?
    C9 C8 H8B . . 109.2 ?
    C9 C10 H10B . . 109.0 ?
    C9 C10 H10A . . 109.0 ?
    C9 C10 C11 . . 113.06(17) ?
    C10 C11 H11 . . 111.1 ?
    H10B C10 H10A . . 107.8 ?
    C11 N1 C7 . . 103.18(15) ?
    C11 C10 H10B . . 109.0 ?
    C11 C10 H10A . . 109.0 ?
    C11 C13 C12 . . 104.67(18) ?
    C11 C13 H13B . . 110.8 ?
    C11 C13 H13A . . 110.8 ?
    C12 C7 H7 . . 111.2 ?
    C12 C13 H13B . . 110.8 ?
    C12 C13 H13A . . 110.8 ?
    H12B C12 H12A . . 108.8 ?
    C13 C11 C10 . . 113.00(17) ?
    C13 C11 H11 . . 111.1 ?
    C13 C12 C7 . . 105.51(18) ?
    C13 C12 H12B . . 110.6 ?
    C13 C12 H12A . . 110.6 ?
    H13B C13 H13A . . 108.9 ?
loop_
    _geom_torsion_atom_site_label_1
    _geom_torsion_atom_site_label_2
    _geom_torsion_atom_site_label_3
    _geom_torsion_atom_site_label_4
    _geom_torsion_site_symmetry_1
    _geom_torsion_site_symmetry_2
    _geom_torsion_site_symmetry_3
    _geom_torsion_site_symmetry_4
    _geom_torsion
    _geom_torsion_publ_flag
    F1 C1 C2 C3 . . . . -177.08(17) ?
    F1 C1 C6 N1 . . . . 2.1(3) ?
    F1 C1 C6 C5 . . . . 178.26(17) ?
    F1' C5 C6 N1 . . . . 8.4(8) ?
    F1' C5 C6 C1 . . . . -167.9(8) ?
    O1 C9 C10 C11 . . . . 152.0(2) ?
    O2 N2 C3 C2 . . . . 2.6(3) ?
    O2 N2 C3 C4 . . . . -177.66(18) ?
    O3 N2 C3 C2 . . . . -176.46(19) ?
    O3 N2 C3 C4 . . . . 3.3(3) ?
    N1 C7 C8 C9 . . . . -54.7(2) ?
    N1 C7 C12 C13 . . . . 23.7(2) ?
    N1 C11 C13 C12 . . . . -30.4(2) ?
    N2 C3 C4 C5 . . . . -179.57(16) ?
    C1 C2 C3 N2 . . . . 179.04(17) ?
    C1 C2 C3 C4 . . . . -0.7(3) ?
    C2 C1 C6 N1 . . . . -174.79(18) ?
    C2 C1 C6 C5 . . . . 1.4(3) ?
    C2 C3 C4 C5 . . . . 0.2(3) ?
    C3 C4 C5 F1' . . . . 167.7(8) ?
    C3 C4 C5 C6 . . . . 1.2(3) ?
    C4 C5 C6 N1 . . . . 174.33(17) ?
    C4 C5 C6 C1 . . . . -2.0(3) ?
    C6 N1 C7 C8 . . . . -74.0(2) ?
    C6 N1 C7 C12 . . . . 167.00(18) ?
    C6 N1 C11 C10 . . . . 77.6(2) ?
    C6 N1 C11 C13 . . . . -162.92(17) ?
    C6 C1 C2 C3 . . . . -0.1(3) ?
    C7 N1 C6 C1 . . . . -23.0(3) ?
    C7 N1 C6 C5 . . . . 161.09(17) ?
    C7 N1 C11 C10 . . . . -73.0(2) ?
    C7 N1 C11 C13 . . . . 46.42(19) ?
    C7 C8 C9 O1 . . . . -150.3(2) ?
    C7 C8 C9 C10 . . . . 32.5(3) ?
    C7 C12 C13 C11 . . . . 4.1(2) ?
    C8 C7 C12 C13 . . . . -91.9(2) ?
    C8 C9 C10 C11 . . . . -30.7(3) ?
    C9 C10 C11 N1 . . . . 50.9(2) ?
    C9 C10 C11 C13 . . . . -61.5(2) ?
    C10 C11 C13 C12 . . . . 85.5(2) ?
    C11 N1 C6 C1 . . . . -166.83(16) ?
    C11 N1 C6 C5 . . . . 17.3(3) ?
    C11 N1 C7 C8 . . . . 75.5(2) ?
    C11 N1 C7 C12 . . . . -43.6(2) ?
    C12 C7 C8 C9 . . . . 57.6(2) ?
data_global
_journal_date_recd_electronic     2011-08-02
_journal_date_accepted     2011-11-09
_journal_name_full     'Acta Crystallographica, Section E'
_journal_year     2011
_journal_volume     67
_journal_issue     12
_journal_page_first     o3297
_journal_page_last     o3297
_journal_paper_category     QO
_journal_coeditor_code     NC2245
_publ_contact_author_name     'You-Fu Luo'
_publ_contact_author_address
;
Department of Pharmaceutical and Bioengineering
School of Chemical Engineering
Sichuan University
Chengdu 610065
People's Republic of China
;
_publ_contact_author_email     luo_youfu@scu.edu.cn
_publ_contact_author_fax     '86-28-85503817'
_publ_contact_author_phone     '86-28-85503817'
_publ_section_title
;\
(1<i>R</i>*,5<i>S</i>*)-8-(2-Fluoro-4-nitrophenyl)-8-azabicyclo[3.2.1]octan-\
3-one
;
loop_
    _publ_author_name
    _publ_author_address
    'Yang, Tao'
;
State Key Laboratory of Biotherapy, West China Hospital, Sichuan University,
Chengdu 610041, People's Republic of China
;
    'Yang, Jianzhong'
;
State Key Laboratory of Biotherapy, West China Hospital, Sichuan University,
Chengdu 610041, People's Republic of China
;
    'Li, Zicheng'
;
Department of Pharmaceutical and Bioengineering, School of Chemical Engineering,
Sichuan University, Chengdu 610065, People's Republic of China
;
    'Luo, Youfu'
;
State Key Laboratory of Biotherapy, West China Hospital, Sichuan University,
Chengdu 610041, People's Republic of China
;
_publ_section_synopsis     .
