# Supplementary material for: (1R*,5S*)-8-(2-Fluoro-4-nitro­phen­yl)-8-aza­bicyclo­[3.2.1]octan-3-one
Source: Acta Crystallogr Sect E Struct Rep Online. 2011 Nov 12;67(Pt 12):o3297. doi: 10.1107/S1600536811047350 (PMC3238950; doi:10.1107/S1600536811047350)
Supplement: Supplementary file 2 [file e-67-o3297-Isup2.hkl]

# 
# h,k,l, Fc-squared, Fo-squared, sigma(Fo-squared) and status flag 
# 
data_I
_shelx_title ' I P 1 21/c 1 R = 0.06' 
_shelx_refln_list_code          4 
_shelx_F_calc_maximum      189.43 
_exptl_crystal_F_000       552.00 
_reflns_d_resolution_high  0.8409 
 
loop_ 
 _symmetry_equiv_pos_as_xyz 
 'x, y, z' 
 '-x, y+1/2, -z+1/2' 
 '-x, -y, -z' 
 'x, -y-1/2, z-1/2' 
 
_cell_length_a     7.2030 
_cell_length_b    11.3097 
_cell_length_c    14.8372 
_cell_angle_alpha  90.000 
_cell_angle_beta   97.391 
_cell_angle_gamma  90.000 
 
_shelx_F_squared_multiplier     1.000 
 
loop_ 
 _refln_index_h 
 _refln_index_k 
 _refln_index_l 
 _refln_F_squared_calc 
 _refln_F_squared_meas 
 _refln_F_squared_sigma 
 _refln_observed_status 
   2   0   0    21900.97    22531.15     65.32 o 
   3   0   0     1187.48     1274.77     16.18 o 
   4   0   0      487.16      488.07     16.55 o 
   5   0   0      134.19      112.50      8.95 o 
   6   0   0      165.08      154.81     11.64 o 
   7   0   0       32.45       23.75      5.28 o 
   8   0   0        0.21       -1.11      1.78 o 
   1   1   0        0.31        2.30      0.41 o 
   2   1   0     2834.93     2740.40     10.55 o 
   3   1   0      478.69      467.04      6.98 o 
   4   1   0      451.68      455.59      9.37 o 
   5   1   0      122.47      121.90      5.43 o 
   6   1   0       47.10       40.22      4.38 o 
   7   1   0       34.29       21.51      6.66 o 
   8   1   0        7.40        2.03      2.96 o 
   0   2   0    25126.25    24377.47    483.27 o 
   1   2   0       27.52       30.44      1.31 o 
   2   2   0     1818.01     1788.17     10.83 o 
   3   2   0       78.97       83.02      3.48 o 
   4   2   0      465.00      452.99     11.79 o 
   5   2   0        0.01        2.76      1.47 o 
   6   2   0       56.03       52.92      7.03 o 
   7   2   0       13.65       15.27      4.58 o 
   8   2   0        0.34       -1.68      2.33 o 
   1   3   0     1608.58     1538.24     11.62 o 
   2   3   0     1377.98     1363.43     11.38 o 
   3   3   0       20.61       20.45      1.82 o 
   4   3   0       22.39       29.07      3.41 o 
   5   3   0        5.37        1.95      1.15 o 
   6   3   0       14.29       14.39      2.86 o 
   7   3   0      100.49      105.30     11.08 o 
   8   3   0       31.24       27.43      6.21 o 
   0   4   0     1084.36     1145.06     10.43 o 
   1   4   0      194.44      198.44      4.60 o 
   2   4   0       35.39       36.32      2.64 o 
   3   4   0      102.95      102.52      4.01 o 
   4   4   0       19.68       23.35      1.64 o 
   5   4   0       43.28       40.21      5.62 o 
   6   4   0       56.07       57.03      8.78 o 
   7   4   0        1.95       -1.58      2.72 o 
   8   4   0        1.50        3.97      2.98 o 
   1   5   0        2.53        2.65      0.57 o 
   2   5   0       74.05       73.68      2.33 o 
   3   5   0      542.59      532.51     12.75 o 
   4   5   0       13.10       12.29      2.22 o 
   5   5   0        9.69        6.89      2.24 o 
   6   5   0       36.79       41.74      4.91 o 
   7   5   0       22.23       26.83      4.38 o 
   0   6   0      139.96      143.84      4.53 o 
   1   6   0       32.87       39.71      1.98 o 
   2   6   0       16.98       16.29      1.33 o 
   3   6   0       19.30       30.02      3.33 o 
   4   6   0       74.18       69.87      5.36 o 
   5   6   0       21.94       23.23      5.46 o 
   6   6   0       59.74       52.94     10.03 o 
   7   6   0        7.75        7.19      2.45 o 
   1   7   0        2.38        3.34      0.89 o 
   2   7   0       53.18       50.80      2.87 o 
   3   7   0        2.60        1.62      1.20 o 
   4   7   0       24.14       17.67      3.01 o 
   5   7   0       15.35       14.23      2.68 o 
   6   7   0        3.79        4.66      4.59 o 
   7   7   0        0.06        5.24      2.49 o 
   0   8   0        7.39       10.47      2.40 o 
   1   8   0      109.31      107.87      4.58 o 
   2   8   0      105.08      109.91      4.31 o 
   3   8   0       16.19       17.72      3.02 o 
   4   8   0       18.11       21.76      3.62 o 
   5   8   0       12.49       17.97      3.22 o 
   6   8   0        0.51       -0.23      1.33 o 
   1   9   0       29.62       25.08      2.89 o 
   2   9   0       25.49       30.93      2.35 o 
   3   9   0       36.59       45.56      4.29 o 
   4   9   0       88.19       88.36      6.96 o 
   5   9   0       64.02       71.89      6.63 o 
   6   9   0       10.66       15.53      6.69 o 
   0  10   0       45.82       51.95      5.01 o 
   1  10   0      171.09      151.86      5.44 o 
   2  10   0       65.53       64.46      5.23 o 
   3  10   0      137.72      129.78      8.04 o 
   4  10   0        6.39        6.18      2.63 o 
   5  10   0       50.43       57.16      7.12 o 
   1  11   0       30.26       40.90      4.23 o 
   2  11   0       72.07       69.25      8.81 o 
   3  11   0       15.56       13.26      3.01 o 
   4  11   0       44.82       40.97      5.15 o 
   0  12   0        8.56        7.13      4.31 o 
   1  12   0        4.11       12.86      4.48 o 
   2  12   0        1.10        6.95      3.38 o 
   3  12   0        0.05        2.49      1.49 o 
   1  13   0       10.82       18.40      5.37 o 
   2  13   0        0.06        3.60      2.49 o 
  -8   1   1        8.77        7.77      2.69 o 
  -7   1   1       94.49      105.63      7.70 o 
  -6   1   1       73.09       62.52      5.42 o 
  -5   1   1       10.51       13.53      2.43 o 
  -4   1   1        2.99        8.52      1.82 o 
  -3   1   1      749.89      741.85      8.90 o 
  -2   1   1     2372.88     2363.27     10.79 o 
  -1   1   1     5668.14     5489.91     14.36 o 
   1   1   1     1861.40     1685.97      5.90 o 
   2   1   1    35884.47    38343.91     99.92 o 
   3   1   1      532.45      517.33      5.92 o 
   4   1   1     7908.72     8104.48     42.38 o 
   5   1   1        1.70        0.38      1.85 o 
   6   1   1      355.65      332.38      9.94 o 
   7   1   1        0.01       -0.96      1.71 o 
   8   1   1       47.29       35.97      7.05 o 
  -8   2   1        2.41        1.14      1.93 o 
  -7   2   1        3.78        7.90      4.05 o 
  -6   2   1        7.18        4.29      2.69 o 
  -5   2   1       63.79       57.47      6.78 o 
  -4   2   1      108.93      110.51      5.86 o 
  -3   2   1      274.02      271.60      6.53 o 
  -2   2   1      148.53      142.77      2.53 o 
  -1   2   1       27.91       22.25      0.91 o 
   0   2   1     3673.16     3358.81     16.03 o 
   1   2   1       45.90       38.84      1.18 o 
   2   2   1      216.05      218.68      3.34 o 
   3   2   1      332.75      325.44      6.78 o 
   4   2   1     1688.25     1706.50     22.77 o 
   5   2   1       97.92      101.16      6.27 o 
   6   2   1      422.08      409.26     13.90 o 
   7   2   1        0.03        2.07      2.75 o 
   8   2   1       23.54       20.72      5.29 o 
  -8   3   1       13.77       18.78      4.85 o 
  -7   3   1       43.59       61.33      8.63 o 
  -6   3   1        0.06       -1.26      1.99 o 
  -5   3   1        5.61        7.95      2.12 o 
  -4   3   1        1.86        4.05      1.46 o 
  -3   3   1       79.60       79.66      2.91 o 
  -2   3   1      173.30      185.59      4.16 o 
  -1   3   1      556.95      555.35      5.94 o 
   0   3   1      375.37      356.20      3.37 o 
   1   3   1      290.60      295.01      5.30 o 
   2   3   1      375.26      368.76      4.96 o 
   3   3   1        0.47        0.11      0.65 o 
   4   3   1       81.34       94.18      5.58 o 
   5   3   1       36.36       46.55      6.25 o 
   6   3   1        8.40       10.59      4.14 o 
   7   3   1        8.40       11.41      3.04 o 
   8   3   1        5.31        9.18      4.08 o 
  -8   4   1        8.83        9.04      4.00 o 
  -7   4   1        4.95        8.22      3.85 o 
  -6   4   1       31.46       26.04      2.73 o 
  -5   4   1        7.17        5.92      1.29 o 
  -4   4   1      188.82      200.07      5.08 o 
  -3   4   1       98.42      110.72      5.57 o 
  -2   4   1      924.34      873.13      7.78 o 
  -1   4   1      489.54      468.04      6.73 o 
   0   4   1     1252.38     1258.66      7.49 o 
   1   4   1      420.72      420.89      4.81 o 
   2   4   1       39.28       43.24      2.74 o 
   3   4   1       23.12       24.01      1.96 o 
   4   4   1        9.56        9.28      0.93 o 
   5   4   1       81.45       78.59      5.92 o 
   6   4   1      264.54      267.35     11.77 o 
   7   4   1        5.96        8.79      2.61 o 
   8   4   1        2.74        1.25      2.47 o 
  -7   5   1       16.59       14.55      4.58 o 
  -6   5   1        7.48        4.84      2.25 o 
  -5   5   1       83.44       80.42      3.40 o 
  -4   5   1      300.07      306.07     10.61 o 
  -3   5   1        3.97        7.86      1.83 o 
  -2   5   1      525.70      521.18      7.27 o 
  -1   5   1       17.49       18.65      1.28 o 
   0   5   1      342.14      349.15      4.42 o 
   1   5   1        0.07        0.86      0.48 o 
   2   5   1        0.19        0.04      0.90 o 
   3   5   1      131.88      129.65      4.56 o 
   4   5   1       54.73       57.58      4.71 o 
   5   5   1      138.50      131.06      7.75 o 
   6   5   1        1.46        1.93      2.08 o 
   7   5   1        0.02       -1.65      2.04 o 
  -7   6   1        9.21       13.02      4.90 o 
  -6   6   1        1.51        0.58      1.24 o 
  -5   6   1        0.49        1.58      1.59 o 
  -4   6   1       14.59       13.76      2.56 o 
  -3   6   1      201.82      201.75      8.24 o 
  -2   6   1      125.45      133.04      4.01 o 
  -1   6   1      738.85      685.17      7.91 o 
   0   6   1       15.73       16.12      1.11 o 
   1   6   1      442.17      453.54      7.52 o 
   2   6   1       56.20       52.85      5.08 o 
   3   6   1       10.14       12.21      1.71 o 
   4   6   1       15.33       12.61      2.38 o 
   5   6   1       20.96       16.06      2.88 o 
   6   6   1       29.30       27.09      5.70 o 
   7   6   1        0.61       -0.17      3.43 o 
  -7   7   1        0.22        2.04      2.93 o 
  -6   7   1        1.21        1.37      1.77 o 
  -5   7   1       28.54       26.06      3.86 o 
  -4   7   1        0.79        0.34      1.07 o 
  -3   7   1       26.80       35.41      3.69 o 
  -2   7   1       40.25       39.68      2.58 o 
  -1   7   1      138.67      134.23      3.78 o 
   0   7   1       11.72       13.62      1.21 o 
   1   7   1      142.72      139.29      4.14 o 
   2   7   1        9.28       10.49      1.20 o 
   3   7   1       52.39       46.67      2.86 o 
   4   7   1        9.22        7.54      3.22 o 
   5   7   1       14.47       18.55      3.76 o 
   6   7   1       26.62       32.46      4.53 o 
   7   7   1        0.58        3.03      1.71 o 
  -6   8   1       13.61        9.27      2.68 o 
  -5   8   1       20.84       17.28      3.23 o 
  -4   8   1       41.39       41.33      4.56 o 
  -3   8   1       86.60       86.70      5.97 o 
  -2   8   1       68.48       74.75      3.73 o 
  -1   8   1       61.10       68.22      3.36 o 
   0   8   1       73.97       67.11      3.57 o 
   1   8   1      687.07      664.57      9.58 o 
   2   8   1       31.55       26.26      2.33 o 
   3   8   1       69.15       67.34      3.43 o 
   4   8   1       93.95       96.65      8.83 o 
   5   8   1        9.07        8.85      2.58 o 
   6   8   1        0.17        2.75      1.88 o 
  -6   9   1        1.01        2.94      1.94 o 
  -5   9   1       46.43       59.39      6.03 o 
  -4   9   1        0.42        1.32      2.80 o 
  -3   9   1      373.71      383.85      9.33 o 
  -2   9   1        7.71       10.23      1.58 o 
  -1   9   1      258.50      253.99      6.83 o 
   0   9   1      282.92      248.24      7.21 o 
   1   9   1      274.21      259.77      6.35 o 
   2   9   1      298.84      300.03     10.47 o 
   3   9   1        6.30        7.32      2.19 o 
   4   9   1       13.49       16.57      3.24 o 
   5   9   1       24.00       26.95      4.29 o 
   6   9   1        3.91        4.44      1.92 o 
  -5  10   1      130.20      144.42      9.54 o 
  -4  10   1        4.44        6.75      2.64 o 
  -3  10   1      341.78      368.62     13.34 o 
  -2  10   1       85.84       79.42      4.19 o 
  -1  10   1      206.17      217.59      6.64 o 
   0  10   1      113.54       97.94      4.81 o 
   1  10   1       22.30       16.07      5.19 o 
   2  10   1       16.65       14.51      2.61 o 
   3  10   1        3.88        9.22      2.17 o 
   4  10   1        2.46        1.72      1.55 o 
   5  10   1        0.32        0.99      1.44 o 
  -4  11   1        0.75        4.57      2.79 o 
  -3  11   1      125.13      126.70      8.08 o 
  -2  11   1        0.04        0.79      1.65 o 
  -1  11   1       57.08       59.89      8.33 o 
   0  11   1        7.91        4.43      1.73 o 
   1  11   1       21.91       21.92      4.80 o 
   2  11   1        0.59        3.16      1.51 o 
   3  11   1        0.87        0.57      1.77 o 
   4  11   1        0.41        0.81      5.30 o 
  -3  12   1       40.12       31.59      7.05 o 
  -2  12   1        5.09        6.54      4.23 o 
  -1  12   1       20.88       16.48      5.27 o 
   0  12   1        8.02        4.82      2.97 o 
   1  12   1        9.93       13.05      4.07 o 
   2  12   1        0.28       -1.98      1.37 o 
   3  12   1        8.45        6.56      3.50 o 
  -2  13   1        0.01        1.37      2.68 o 
  -1  13   1       14.49       15.51      5.00 o 
   0  13   1        7.30       11.67      3.60 o 
   1  13   1        0.81       -1.32      2.17 o 
   2  13   1       11.98       14.18      4.86 o 
  -8   0   2       25.70       25.29      6.19 o 
  -7   0   2        2.60        3.09      2.33 o 
  -6   0   2        3.03        2.97      1.88 o 
  -5   0   2      401.03      414.39     17.61 o 
  -4   0   2      358.04      326.20     13.75 o 
  -3   0   2        6.01       11.05      2.40 o 
  -2   0   2      825.99      792.27     12.06 o 
  -1   0   2     1825.58     1763.61     12.01 o 
   1   0   2      907.00      772.42      9.03 o 
   2   0   2     2798.07     2760.28     15.78 o 
   3   0   2     1689.26     1751.45     15.20 o 
   4   0   2     2704.05     2589.97     26.82 o 
   5   0   2       38.29       40.89      3.86 o 
   6   0   2      978.74      968.68     21.90 o 
   7   0   2        0.05       -2.70      2.72 o 
   8   0   2      107.61      115.22     12.23 o 
  -8   1   2        0.02        0.95      1.73 o 
  -7   1   2        2.28        0.83      1.72 o 
  -6   1   2       12.05       14.09      2.76 o 
  -5   1   2        8.37        8.94      3.42 o 
  -4   1   2        1.97        1.37      0.90 o 
  -3   1   2        8.83        8.98      2.61 o 
  -2   1   2     1397.00     1347.74      9.17 o 
  -1   1   2      819.19      779.02      5.73 o 
   0   1   2       61.85       64.08      1.38 o 
   1   1   2        6.08        6.64      0.44 o 
   2   1   2       26.73       26.45      0.97 o 
   3   1   2      313.62      313.63      4.23 o 
   4   1   2       26.22       26.61      2.17 o 
   5   1   2        0.01       -0.47      0.79 o 
   6   1   2       51.75       44.21      3.65 o 
   7   1   2       18.40       15.65      2.86 o 
   8   1   2       50.71       51.32      8.22 o 
  -8   2   2        7.95       12.75      4.70 o 
  -7   2   2        0.89        4.73      3.29 o 
  -6   2   2       34.01       34.37      6.01 o 
  -5   2   2      173.83      174.23     11.71 o 
  -4   2   2       94.49       88.37      7.59 o 
  -3   2   2      328.58      356.63     13.12 o 
  -2   2   2      181.91      200.25      3.50 o 
  -1   2   2     2837.06     2767.27     11.93 o 
   0   2   2       93.69       95.59      4.48 o 
   1   2   2      476.91      440.49      3.36 o 
   2   2   2      388.11      381.95      3.97 o 
   3   2   2      271.28      270.99      5.25 o 
   4   2   2      250.79      247.25      8.70 o 
   5   2   2      100.08      106.25      6.46 o 
   6   2   2      466.09      492.05     15.14 o 
   7   2   2        9.30       10.48      2.77 o 
   8   2   2       53.10       45.96      8.06 o 
  -8   3   2        0.51       -0.58      2.65 o 
  -7   3   2        4.62        3.71      3.29 o 
  -6   3   2       47.88       51.88      7.27 o 
  -5   3   2        0.02       -2.04      2.64 o 
  -4   3   2       75.76       91.06      4.43 o 
  -3   3   2       88.88       94.13      3.44 o 
  -2   3   2      345.18      325.59      4.56 o 
  -1   3   2      122.31      124.53      2.78 o 
   0   3   2      280.76      284.82      6.01 o 
   1   3   2      103.90       95.50      4.18 o 
   2   3   2        4.43        4.96      0.72 o 
   3   3   2        0.40       -0.07      0.71 o 
   4   3   2       42.21       39.86      3.69 o 
   5   3   2       36.58       37.35      4.08 o 
   6   3   2       32.91       36.04      4.35 o 
   7   3   2       20.00       26.26      4.12 o 
   8   3   2      109.62      116.71     12.50 o 
  -8   4   2        0.51        0.80      2.61 o 
  -7   4   2       27.71       25.68      5.68 o 
  -6   4   2       33.93       32.57      3.24 o 
  -5   4   2      136.52      145.97      6.12 o 
  -4   4   2      237.59      266.45      6.43 o 
  -3   4   2      348.75      373.04     10.19 o 
  -2   4   2      599.63      626.07      8.14 o 
  -1   4   2        6.10        8.20      0.95 o 
   0   4   2      153.03      160.26      2.44 o 
   1   4   2      230.26      265.03      5.85 o 
   2   4   2       22.52       23.49      1.92 o 
   3   4   2       24.82       24.43      1.97 o 
   4   4   2       21.60       20.18      2.83 o 
   5   4   2       93.73       96.36     14.14 o 
   6   4   2       25.65       28.31      3.92 o 
   7   4   2       41.90       37.83      4.90 o 
  -7   5   2        5.14       11.79      4.82 o 
  -6   5   2      166.79      178.50     14.04 o 
  -5   5   2       36.73       37.95      2.62 o 
  -4   5   2       39.95       44.78      4.14 o 
  -3   5   2      111.41      107.63      5.70 o 
  -2   5   2      160.53      171.87      4.00 o 
  -1   5   2      512.50      495.49      6.31 o 
   0   5   2      533.23      575.20      5.29 o 
   1   5   2      376.32      371.70      9.33 o 
   2   5   2       57.25       65.38      4.52 o 
   3   5   2       45.70       41.07      2.51 o 
   4   5   2      126.89      119.53      6.85 o 
   5   5   2       81.50       85.54      6.41 o 
   6   5   2        6.71        3.51      2.66 o 
   7   5   2        5.51        7.31      2.43 o 
  -7   6   2       28.33       33.50      7.25 o 
  -6   6   2       17.54       14.15      4.11 o 
  -5   6   2        9.43        5.40      1.77 o 
  -4   6   2        0.58        0.21      1.79 o 
  -3   6   2       67.20       75.61      5.06 o 
  -2   6   2      585.62      634.06     10.87 o 
  -1   6   2       43.18       51.12      2.16 o 
   0   6   2      630.24      673.04      6.38 o 
   1   6   2       23.45       20.59      1.27 o 
   2   6   2        1.53        0.68      0.50 o 
   3   6   2        1.39        1.92      0.67 o 
   4   6   2       99.04      100.71     12.91 o 
   5   6   2       78.63       83.22      6.48 o 
   6   6   2        1.27        3.05      1.94 o 
   7   6   2        4.17        2.86      2.65 o 
  -7   7   2        2.36       -1.62      3.65 o 
  -6   7   2       42.71       37.03      7.06 o 
  -5   7   2       23.37       25.25      3.57 o 
  -4   7   2        3.56        3.38      1.61 o 
  -3   7   2       12.14       12.72      2.37 o 
  -2   7   2       15.28       18.15      1.46 o 
  -1   7   2      820.31      788.67      9.02 o 
   0   7   2      322.25      369.72      5.63 o 
   1   7   2        0.40        0.88      0.39 o 
   2   7   2       32.95       36.70      1.40 o 
   3   7   2       23.83       24.34      2.00 o 
   4   7   2        6.25        8.42      5.29 o 
   5   7   2        9.76       11.45      2.64 o 
   6   7   2       88.36       96.40      7.78 o 
   7   7   2        8.02       12.03      5.02 o 
  -6   8   2       17.79       15.79      4.95 o 
  -5   8   2       12.67        8.45      6.11 o 
  -4   8   2        0.87       -1.99      1.63 o 
  -3   8   2       11.23       13.57      2.53 o 
  -2   8   2        4.41        3.82      0.97 o 
  -1   8   2       30.91       26.61      1.79 o 
   0   8   2       15.49       16.32      1.69 o 
   1   8   2      253.18      228.55      8.94 o 
   2   8   2       10.87       10.66      1.44 o 
   3   8   2      218.15      203.71     10.28 o 
   4   8   2      100.63      114.79      7.58 o 
   5   8   2      102.93       86.71      7.10 o 
   6   8   2       20.09       21.30      3.84 o 
  -6   9   2        2.12       -0.02      2.66 o 
  -5   9   2       14.23       10.75      4.84 o 
  -4   9   2       32.40       31.71      4.16 o 
  -3   9   2        6.88        7.69      1.56 o 
  -2   9   2      108.89      125.04      5.14 o 
  -1   9   2      507.25      478.74      9.41 o 
   0   9   2       21.12       21.21      2.09 o 
   1   9   2      447.87      404.11     13.73 o 
   2   9   2       29.39       22.95      3.24 o 
   3   9   2      235.56      249.26     10.97 o 
   4   9   2       89.50       93.59      7.45 o 
   5   9   2       51.22       47.28      5.64 o 
   6   9   2       26.91       27.48      4.87 o 
  -5  10   2       12.50        9.76      4.53 o 
  -4  10   2       54.43       54.12      5.54 o 
  -3  10   2       59.20       70.46      5.75 o 
  -2  10   2        1.23        1.72      0.89 o 
  -1  10   2      451.10      452.76      9.56 o 
   0  10   2       29.99       33.11      3.70 o 
   1  10   2      569.81      584.43     15.74 o 
   2  10   2       25.87       23.33      3.42 o 
   3  10   2       46.46       50.93      5.27 o 
   4  10   2       51.15       45.29      6.44 o 
   5  10   2        0.03        0.20      2.23 o 
  -4  11   2       30.12       37.61      4.59 o 
  -3  11   2       87.75       92.19      6.92 o 
  -2  11   2       31.74       32.21      6.47 o 
  -1  11   2      132.35      124.24      7.07 o 
   0  11   2        5.11        3.22      1.64 o 
   1  11   2       55.72       59.95      7.09 o 
   2  11   2        8.49        9.76      2.76 o 
   3  11   2        6.78        7.70      2.52 o 
   4  11   2        0.07       -0.33      1.80 o 
  -3  12   2       16.80       13.95      5.11 o 
  -2  12   2        2.40        6.10      3.45 o 
  -1  12   2        1.73        2.56      2.84 o 
   0  12   2        5.33        5.27      2.40 o 
   1  12   2        1.91        3.60      3.19 o 
   2  12   2        0.32       -0.06      2.61 o 
   3  12   2        0.02       -1.28      1.55 o 
  -2  13   2        0.06        3.57      2.40 o 
  -1  13   2        0.00        1.97      3.45 o 
   0  13   2        0.33        4.81      2.72 o 
   1  13   2        0.56        2.57      2.09 o 
  -8   1   3       22.31       23.00      4.04 o 
  -7   1   3       39.90       42.51      7.39 o 
  -6   1   3      105.98      112.58      7.21 o 
  -5   1   3      422.88      408.12     12.56 o 
  -4   1   3       33.18       31.33      3.18 o 
  -3   1   3      372.32      348.39      9.08 o 
  -2   1   3     5213.42     5255.97     20.84 o 
  -1   1   3      341.24      346.27      3.77 o 
   0   1   3     1708.44     1545.47     14.35 o 
   1   1   3      271.63      281.67      2.43 o 
   2   1   3      250.02      250.42      2.94 o 
   3   1   3      346.15      370.37      4.96 o 
   4   1   3       22.86       25.71      1.92 o 
   5   1   3       75.09       74.30      3.69 o 
   6   1   3       79.57       69.56      3.94 o 
   7   1   3        7.92        4.59      2.05 o 
   8   1   3       96.19       89.20     10.70 o 
  -8   2   3        2.42        6.18      3.69 o 
  -7   2   3       29.95       25.29      5.87 o 
  -6   2   3        8.40        7.14      2.94 o 
  -5   2   3        4.35        4.10      2.08 o 
  -4   2   3       84.07       76.61      6.99 o 
  -3   2   3        1.32        1.35      0.99 o 
  -2   2   3      142.12      135.95      3.00 o 
  -1   2   3      844.98      806.68      7.98 o 
   0   2   3      917.47      875.32      9.29 o 
   1   2   3      159.18      129.38      1.96 o 
   2   2   3       36.41       32.65      1.26 o 
   3   2   3       15.49       17.11      1.24 o 
   4   2   3        0.01        0.22      1.12 o 
   5   2   3        0.15        1.97      1.18 o 
   6   2   3       32.67       33.70      4.07 o 
   7   2   3        1.71        6.78      2.41 o 
   8   2   3       17.14       15.81      4.90 o 
  -8   3   3        1.32        5.07      2.91 o 
  -7   3   3        2.91        2.86      2.44 o 
  -6   3   3        0.03       -2.31      2.77 o 
  -5   3   3       63.03       66.22      7.43 o 
  -4   3   3       56.21       53.53      3.60 o 
  -3   3   3      174.40      173.79      7.40 o 
  -2   3   3       23.44       27.21      1.36 o 
  -1   3   3      772.31      773.93      7.24 o 
   0   3   3      384.52      364.94     10.28 o 
   1   3   3      835.76      850.66      7.40 o 
   2   3   3      621.61      600.37      5.84 o 
   3   3   3      240.11      240.67      4.98 o 
   4   3   3        1.14        3.21      2.04 o 
   5   3   3       61.85       64.41      5.19 o 
   6   3   3       19.32       13.71      2.80 o 
   7   3   3        2.87        1.65      1.77 o 
  -8   4   3       12.37        9.32      3.65 o 
  -7   4   3       32.30       29.42      5.96 o 
  -6   4   3        1.20        3.89      1.67 o 
  -5   4   3        0.31        1.74      1.19 o 
  -4   4   3       45.60       41.16      7.48 o 
  -3   4   3      174.00      157.20      5.83 o 
  -2   4   3      429.95      438.32      7.26 o 
  -1   4   3       64.54       57.35      2.93 o 
   0   4   3      463.18      438.38      4.96 o 
   1   4   3     2363.82     2352.83     22.34 o 
   2   4   3      142.12      136.31      3.57 o 
   3   4   3       81.74       73.21      3.34 o 
   4   4   3       62.11       62.88      7.27 o 
   5   4   3        8.25       12.13      3.94 o 
   6   4   3        8.97        9.17      3.57 o 
   7   4   3        0.31        1.54      4.07 o 
  -7   5   3       16.14       14.65      5.03 o 
  -6   5   3        0.33        2.07      1.90 o 
  -5   5   3      210.93      208.32      7.40 o 
  -4   5   3       24.81       23.64      4.65 o 
  -3   5   3      778.76      804.95     22.84 o 
  -2   5   3      196.14      202.27      4.85 o 
  -1   5   3      404.94      478.80      7.73 o 
   0   5   3     2189.74     2259.16     37.68 o 
   1   5   3        0.57        4.03      1.37 o 
   2   5   3      322.07      313.82     12.88 o 
   3   5   3       18.34       16.66      1.58 o 
   4   5   3        8.65       10.46      2.20 o 
   5   5   3        4.79        5.81      1.96 o 
   6   5   3        3.16        4.86      1.53 o 
   7   5   3        2.19       -2.97      2.41 o 
  -7   6   3        1.43       -0.43      2.48 o 
  -6   6   3       12.73       10.85      3.83 o 
  -5   6   3        0.25        0.64      2.47 o 
  -4   6   3       30.28       35.87      5.69 o 
  -3   6   3        0.25        3.42      1.35 o 
  -2   6   3      106.62      120.97      4.26 o 
  -1   6   3      360.33      359.04      5.72 o 
   0   6   3      651.43      648.92      7.92 o 
   1   6   3     1342.08     1357.14     21.81 o 
   2   6   3      695.35      692.95     14.91 o 
   3   6   3        1.02        2.46      0.74 o 
   4   6   3      165.87      158.36     14.33 o 
   5   6   3        1.50        2.52      1.75 o 
   6   6   3       14.29       10.16      4.81 o 
   7   6   3        3.93        3.13      3.08 o 
  -7   7   3        2.43       -1.41      2.51 o 
  -6   7   3        2.12        5.12      3.35 o 
  -5   7   3        0.65        2.65      2.85 o 
  -4   7   3       12.19       13.86      3.58 o 
  -3   7   3        9.45       10.11      1.47 o 
  -2   7   3      231.40      216.60      5.22 o 
  -1   7   3       48.00       53.77      2.37 o 
   0   7   3      106.26      118.72      4.70 o 
   1   7   3      200.23      217.17      8.45 o 
   2   7   3      291.92      259.14     15.20 o 
   3   7   3       53.49       52.44      5.95 o 
   4   7   3      154.11      152.72     10.60 o 
   5   7   3       74.22       78.49     11.74 o 
   6   7   3        2.25       10.03      4.54 o 
  -6   8   3       12.59       15.04      4.61 o 
  -5   8   3        0.11       -4.37      3.28 o 
  -4   8   3      163.40      163.24      8.76 o 
  -3   8   3       66.79       63.98      5.05 o 
  -2   8   3       66.39       62.57      3.67 o 
  -1   8   3       80.18       75.35      2.93 o 
   0   8   3      270.90      272.26      9.43 o 
   1   8   3      167.07      143.04      7.25 o 
   2   8   3       65.84       67.30      5.24 o 
   3   8   3      256.10      253.88     10.66 o 
   4   8   3       39.95       45.23      4.90 o 
   5   8   3      153.93      165.49      9.79 o 
   6   8   3        4.80        9.52      2.88 o 
  -6   9   3        8.79       11.74      4.95 o 
  -5   9   3       22.23       22.09      5.46 o 
  -4   9   3        0.32       -2.31      2.61 o 
  -3   9   3        4.44        4.99      1.36 o 
  -2   9   3        0.14        2.50      1.56 o 
  -1   9   3      286.61      292.34      7.60 o 
   0   9   3       84.07       93.56      7.48 o 
   1   9   3      155.10      161.01      8.22 o 
   2   9   3        0.50       -0.44      1.22 o 
   3   9   3      241.63      248.91     11.10 o 
   4   9   3        0.76        2.24      3.59 o 
   5   9   3       98.61       94.88      7.87 o 
  -5  10   3        0.15       -4.05      2.70 o 
  -4  10   3       32.21       29.52      6.02 o 
  -3  10   3        0.53        2.09      0.93 o 
  -2  10   3        5.96        4.55      1.27 o 
  -1  10   3        7.82       11.97      1.69 o 
   0  10   3       63.02       65.10      5.37 o 
   1  10   3       81.05       80.23      6.18 o 
   2  10   3        8.56       13.49      5.42 o 
   3  10   3       68.61       69.16      6.15 o 
   4  10   3        5.44        6.94      2.19 o 
   5  10   3       16.47        8.54      2.91 o 
  -4  11   3        3.13       -0.58      2.82 o 
  -3  11   3        0.66        3.61      3.40 o 
  -2  11   3        3.89        7.18      3.10 o 
  -1  11   3       18.51       16.64      2.94 o 
   0  11   3        5.85        7.12      1.86 o 
   1  11   3       17.33       18.89      3.20 o 
   2  11   3        4.46        5.11      2.17 o 
   3  11   3       43.93       33.95      4.74 o 
   4  11   3        1.11       -1.58      2.06 o 
  -3  12   3        0.25        0.04      2.34 o 
  -2  12   3        0.63        0.28      2.71 o 
  -1  12   3        2.76        0.04      2.77 o 
   0  12   3        1.71        5.77      3.07 o 
   1  12   3        1.60        4.22      4.24 o 
   2  12   3        2.99        3.29      1.64 o 
   3  12   3        0.23        1.69      3.30 o 
  -1  13   3       17.01       27.72      6.62 o 
   0  13   3        2.36        7.10      2.80 o 
   1  13   3        0.32        2.07      2.23 o 
  -8   0   4       27.65       36.25      7.15 o 
  -7   0   4       48.54       54.56      8.12 o 
  -6   0   4      152.74      155.08     12.27 o 
  -5   0   4       80.16       63.71      7.25 o 
  -4   0   4       46.82       44.83      5.45 o 
  -3   0   4       37.75       39.65      4.33 o 
  -2   0   4     3286.83     3508.07     24.28 o 
  -1   0   4    10780.34    10675.55     29.42 o 
   0   0   4    10536.59    10567.64     58.88 o 
   1   0   4     6143.61     5912.34     27.63 o 
   2   0   4      658.60      632.35      6.51 o 
   3   0   4      161.60      161.90      4.55 o 
   4   0   4       47.12       54.71      3.88 o 
   5   0   4       74.14       81.30      5.43 o 
   6   0   4        1.58        0.38      1.20 o 
   7   0   4       57.95       43.86      5.05 o 
   8   0   4        1.15        2.13      2.94 o 
  -8   1   4        0.51        4.66      3.63 o 
  -7   1   4        0.08       -1.39      1.46 o 
  -6   1   4        6.78        3.83      2.40 o 
  -5   1   4        8.59       10.18      3.24 o 
  -4   1   4       51.38       48.37      3.97 o 
  -3   1   4       20.43       24.25      2.52 o 
  -2   1   4      515.85      480.39      6.36 o 
  -1   1   4       22.56       23.38      1.07 o 
   0   1   4       23.90       20.05      1.25 o 
   1   1   4      351.41      321.30      3.18 o 
   2   1   4      223.84      236.53      3.31 o 
   3   1   4      234.39      237.11      3.95 o 
   4   1   4        5.64        6.75      1.04 o 
   5   1   4       10.48       12.36      1.56 o 
   6   1   4       20.44       19.20      2.10 o 
   7   1   4        7.34        6.30      2.30 o 
   8   1   4        0.77        4.25      2.91 o 
  -8   2   4        4.51        8.32      4.11 o 
  -7   2   4       32.04       36.15      6.72 o 
  -6   2   4       34.28       32.01      5.82 o 
  -5   2   4      157.02      143.25     10.94 o 
  -4   2   4       23.02       17.70      3.25 o 
  -3   2   4      151.75      147.18      5.62 o 
  -2   2   4     2078.66     2084.83     15.74 o 
  -1   2   4      506.81      510.05      6.63 o 
   0   2   4      407.71      372.10      5.19 o 
   1   2   4      108.16      101.87      1.98 o 
   2   2   4        3.46        4.20      0.44 o 
   3   2   4      204.47      218.25      4.26 o 
   4   2   4       64.95       64.44      3.56 o 
   5   2   4       34.75       36.77      3.12 o 
   6   2   4       11.25        6.61      1.94 o 
   7   2   4       18.62       17.47      4.44 o 
  -8   3   4        9.50        7.32      3.45 o 
  -7   3   4       11.09       15.43      2.90 o 
  -6   3   4        2.37        2.78      1.55 o 
  -5   3   4       12.09       10.32      2.02 o 
  -4   3   4      316.01      297.72      9.94 o 
  -3   3   4        7.52        9.41      1.65 o 
  -2   3   4        2.92        2.96      0.60 o 
  -1   3   4      429.54      404.40      6.54 o 
   0   3   4      500.81      477.50      8.32 o 
   1   3   4     2586.38     2564.83     17.47 o 
   2   3   4        8.43        8.87      0.72 o 
   3   3   4       58.15       55.20      1.98 o 
   4   3   4        1.80        1.24      1.47 o 
   5   3   4       94.12       97.55      6.42 o 
   6   3   4       27.13       20.32      3.84 o 
   7   3   4        8.86        9.01      5.95 o 
  -8   4   4        0.04        1.39      2.19 o 
  -7   4   4        8.61        1.10      2.24 o 
  -6   4   4       64.81       59.66      4.71 o 
  -5   4   4       13.76       11.30      2.39 o 
  -4   4   4       66.32       55.08      3.89 o 
  -3   4   4      312.73      352.76      8.99 o 
  -2   4   4        3.18        2.05      1.04 o 
  -1   4   4     1938.17     2061.60     15.01 o 
   0   4   4        1.51        1.44      0.45 o 
   1   4   4     1585.47     1689.05     14.90 o 
   2   4   4       78.90       78.72      2.78 o 
   3   4   4        9.87       13.00      1.48 o 
   4   4   4      255.86      240.03      5.11 o 
   5   4   4       14.69       20.00      3.49 o 
   6   4   4       21.93       20.99      3.52 o 
   7   4   4        0.48        7.28      2.54 o 
  -7   5   4       58.11       54.42      8.54 o 
  -6   5   4        2.88        3.54      2.55 o 
  -5   5   4      304.51      322.87      9.95 o 
  -4   5   4      167.20      174.41     11.77 o 
  -3   5   4        2.43        3.55      1.84 o 
  -2   5   4      289.36      288.65      6.45 o 
  -1   5   4        8.90        7.50      1.30 o 
   0   5   4       16.66       14.56      1.00 o 
   1   5   4       71.68       77.59      4.59 o 
   2   5   4      154.49      139.57      9.62 o 
   3   5   4      137.36      144.94      5.61 o 
   4   5   4      340.61      338.11     11.63 o 
   5   5   4      200.29      204.14      9.88 o 
   6   5   4        8.19        4.70      2.11 o 
   7   5   4        0.32        2.55      3.48 o 
  -7   6   4        8.21       12.95      4.71 o 
  -6   6   4       26.15       21.02      5.17 o 
  -5   6   4       41.32       35.07      6.34 o 
  -4   6   4       95.43      105.53      9.62 o 
  -3   6   4        1.24        3.72      1.50 o 
  -2   6   4        4.67        4.71      2.73 o 
  -1   6   4      300.38      321.27      6.55 o 
   0   6   4      180.99      169.18      5.69 o 
   1   6   4      240.91      266.39      9.10 o 
   2   6   4      178.16      175.50      7.74 o 
   3   6   4       83.52       79.59      3.39 o 
   4   6   4      267.13      277.76     11.02 o 
   5   6   4       11.61       13.48      2.80 o 
   6   6   4       30.53       26.08      4.07 o 
   7   6   4       11.55       13.62      3.11 o 
  -7   7   4        0.25        3.09      3.90 o 
  -6   7   4       12.91       13.06      4.59 o 
  -5   7   4       16.97       23.09      5.43 o 
  -4   7   4        3.90        0.38      2.24 o 
  -3   7   4        0.25       -0.59      1.68 o 
  -2   7   4       90.02       98.15      5.67 o 
  -1   7   4      127.98      131.84      4.44 o 
   0   7   4       46.81       47.76      2.07 o 
   1   7   4        4.33        8.27      1.93 o 
   2   7   4        0.01       -0.69      0.46 o 
   3   7   4      242.64      250.92     10.36 o 
   4   7   4       88.03       80.21      6.28 o 
   5   7   4       54.55       56.16      5.57 o 
   6   7   4       41.85       45.89      5.37 o 
  -6   8   4        0.36        7.51      3.58 o 
  -5   8   4       16.18       16.36      4.04 o 
  -4   8   4        0.66       -0.95      2.68 o 
  -3   8   4       45.55       45.91      6.53 o 
  -2   8   4        8.81        9.33      2.04 o 
  -1   8   4       45.77       42.09      2.65 o 
   0   8   4      108.58      118.79      6.44 o 
   1   8   4        1.74        2.79      1.60 o 
   2   8   4        0.50        1.00      0.63 o 
   3   8   4        2.02        4.34      1.84 o 
   4   8   4       69.54       67.73      6.64 o 
   5   8   4       34.42       50.63      5.63 o 
   6   8   4       35.92       40.09      5.28 o 
  -6   9   4        2.72        6.48      4.05 o 
  -5   9   4       69.97       63.44      9.19 o 
  -4   9   4        0.35        1.99      2.27 o 
  -3   9   4       23.19       23.38      3.30 o 
  -2   9   4      129.00      116.87      6.78 o 
  -1   9   4       78.80       76.77      5.50 o 
   0   9   4       11.51       18.10      2.98 o 
   1   9   4        0.45        2.10      1.43 o 
   2   9   4      141.06      141.58      8.12 o 
   3   9   4       64.98       74.87      6.20 o 
   4   9   4        2.57        5.32      1.95 o 
   5   9   4        7.75        7.25      2.30 o 
  -5  10   4       13.72       14.10      5.33 o 
  -4  10   4        0.30        3.51      1.68 o 
  -3  10   4       14.78       16.58      3.43 o 
  -2  10   4      110.56       98.40      6.55 o 
  -1  10   4      102.37       87.63      6.10 o 
   0  10   4       23.37       22.21      3.24 o 
   1  10   4       21.07       19.24      3.21 o 
   2  10   4        0.43        1.14      2.46 o 
   3  10   4       40.21       39.76      7.61 o 
   4  10   4        2.37        1.30      2.69 o 
   5  10   4       31.81       31.68      4.65 o 
  -4  11   4        5.12        2.85      2.39 o 
  -3  11   4       16.99       14.55      4.75 o 
  -2  11   4       25.19       23.55      3.54 o 
  -1  11   4       33.31       33.15      4.05 o 
   0  11   4       33.38       32.53      4.20 o 
   1  11   4        3.34        5.86      2.21 o 
   2  11   4        1.55        2.68      1.67 o 
   3  11   4        1.04        0.24      1.47 o 
   4  11   4        0.00       -0.55      1.97 o 
  -3  12   4        0.03       -1.48      2.23 o 
  -2  12   4        5.46       14.10      5.21 o 
  -1  12   4        0.00        1.26      2.45 o 
   0  12   4        3.71        7.33      2.39 o 
   1  12   4        5.45        7.11      1.69 o 
   2  12   4       12.11       12.78      3.05 o 
   3  12   4        9.63       16.33      4.22 o 
  -1  13   4       14.90       22.06      5.78 o 
   0  13   4        1.65        3.64      3.11 o 
  -8   1   5       96.83       93.37     11.55 o 
  -7   1   5       35.10       31.03      4.41 o 
  -6   1   5      295.33      304.45     12.27 o 
  -5   1   5      802.70      804.26     17.97 o 
  -4   1   5      194.37      196.81     13.90 o 
  -3   1   5      169.76      166.98      5.20 o 
  -2   1   5      378.91      426.43      6.22 o 
  -1   1   5        0.93        1.04      0.38 o 
   0   1   5      462.03      461.15      6.17 o 
   1   1   5       45.22       43.76      1.42 o 
   2   1   5        2.16        2.65      0.43 o 
   3   1   5     1227.30     1289.54      9.13 o 
   4   1   5      130.83      129.01      4.25 o 
   5   1   5        1.62        3.03      1.02 o 
   6   1   5       29.34       30.06      2.68 o 
   7   1   5       28.69       31.83      3.55 o 
  -8   2   5       14.54       24.76      6.04 o 
  -7   2   5        4.38        3.76      2.55 o 
  -6   2   5        0.03       -3.78      3.22 o 
  -5   2   5        4.53        1.45      2.29 o 
  -4   2   5      172.69      154.45      6.72 o 
  -3   2   5        9.53        9.27      1.69 o 
  -2   2   5       50.74       54.39      2.33 o 
  -1   2   5       94.71       81.40      2.76 o 
   0   2   5       21.39       16.69      1.22 o 
   1   2   5       38.62       40.74      1.71 o 
   2   2   5       31.38       31.37      1.19 o 
   3   2   5      626.62      635.54      8.26 o 
   4   2   5        7.58        5.47      1.38 o 
   5   2   5      509.89      497.85     14.37 o 
   6   2   5       15.05       10.80      2.04 o 
   7   2   5        0.23        0.15      2.42 o 
  -8   3   5       23.56       23.57      6.07 o 
  -7   3   5        3.37        7.07      2.05 o 
  -6   3   5        1.46        0.08      1.19 o 
  -5   3   5        6.91        8.64      2.06 o 
  -4   3   5      100.98      106.14      5.54 o 
  -3   3   5       66.35       65.63      4.04 o 
  -2   3   5       11.48       11.94      2.44 o 
  -1   3   5       40.58       45.28      2.28 o 
   0   3   5     2218.01     2223.85     15.13 o 
   1   3   5      342.13      360.77      4.94 o 
   2   3   5      153.66      167.21      2.89 o 
   3   3   5      247.92      266.95      4.15 o 
   4   3   5       30.76       35.75      2.78 o 
   5   3   5       99.76      101.04      5.09 o 
   6   3   5       18.95       19.82      3.35 o 
   7   3   5       15.18        9.56      2.55 o 
  -8   4   5        0.79        0.82      2.74 o 
  -7   4   5        2.57        2.23      2.14 o 
  -6   4   5       21.39       18.36      3.07 o 
  -5   4   5       28.98       32.14      3.40 o 
  -4   4   5        9.61       12.02      3.49 o 
  -3   4   5      454.30      464.94     10.92 o 
  -2   4   5      552.80      578.40     11.22 o 
  -1   4   5     1890.90     1839.67     14.78 o 
   0   4   5     1171.37     1159.09     29.31 o 
   1   4   5      888.13      889.97     10.61 o 
   2   4   5       51.31       56.85      1.98 o 
   3   4   5       47.51       59.21      2.51 o 
   4   4   5      170.98      155.71      4.58 o 
   5   4   5      152.20      153.31      8.36 o 
   6   4   5       26.57       32.78      4.23 o 
   7   4   5        6.17       15.42      3.36 o 
  -7   5   5        1.65        0.80      2.41 o 
  -6   5   5        0.34        0.75      3.32 o 
  -5   5   5        4.57        4.84      1.49 o 
  -4   5   5       73.73       79.90      8.09 o 
  -3   5   5      128.41      121.36      8.96 o 
  -2   5   5      246.25      230.83      7.39 o 
  -1   5   5       26.27       31.62      2.08 o 
   0   5   5        3.70        8.29      0.85 o 
   1   5   5       54.15       66.62      3.11 o 
   2   5   5        9.58       10.70      1.96 o 
   3   5   5      389.09      400.44     13.16 o 
   4   5   5       27.20       29.25      3.59 o 
   5   5   5       25.50       26.67      3.70 o 
   6   5   5       17.45       18.47      3.32 o 
   7   5   5        1.30        2.09      2.00 o 
  -7   6   5        2.10        0.81      2.55 o 
  -6   6   5       23.77       19.09      4.91 o 
  -5   6   5        6.20        6.58      2.91 o 
  -4   6   5        0.03        1.34      2.27 o 
  -3   6   5      368.35      384.58     16.87 o 
  -2   6   5       18.81       13.59      3.49 o 
  -1   6   5       30.58       31.48      2.13 o 
   0   6   5      380.41      389.38     10.36 o 
   1   6   5       68.99       82.95      3.67 o 
   2   6   5      178.44      205.60      8.53 o 
   3   6   5        1.32        0.37      0.43 o 
   4   6   5       38.08       40.47      4.40 o 
   5   6   5        1.60        1.59      1.23 o 
   6   6   5       38.39       47.11      5.43 o 
  -7   7   5        7.39        8.52      3.54 o 
  -6   7   5        2.73        2.55      3.07 o 
  -5   7   5        7.90       11.90      3.90 o 
  -4   7   5        0.86       -1.39      2.72 o 
  -3   7   5        0.26       -2.67      2.96 o 
  -2   7   5      107.54      116.21      8.22 o 
  -1   7   5      322.64      327.77      6.94 o 
   0   7   5       47.41       43.88      3.89 o 
   1   7   5        9.85       13.12      2.38 o 
   2   7   5       23.10       22.23      1.73 o 
   3   7   5       96.90       91.20      8.67 o 
   4   7   5       17.48       18.45      3.39 o 
   5   7   5        0.01       -0.72      1.43 o 
   6   7   5       19.56       18.52      3.78 o 
  -6   8   5        7.87       11.18      5.05 o 
  -5   8   5        5.13       13.64      4.63 o 
  -4   8   5        1.94        0.96      2.31 o 
  -3   8   5        3.22        3.08      4.14 o 
  -2   8   5        5.23        4.37      1.80 o 
  -1   8   5       82.21       71.58      3.37 o 
   0   8   5        1.07        4.46      1.86 o 
   1   8   5       75.75       78.83      5.71 o 
   2   8   5       25.14       24.58      3.43 o 
   3   8   5       10.90        9.23      2.43 o 
   4   8   5       22.53       23.64      3.65 o 
   5   8   5       62.82       75.71      6.89 o 
   6   8   5        3.84        4.46      4.82 o 
  -6   9   5        2.63        3.41      2.85 o 
  -5   9   5        8.14        7.44      3.37 o 
  -4   9   5       42.48       42.29      7.25 o 
  -3   9   5      152.64      151.66      9.80 o 
  -2   9   5        1.24        3.17      1.98 o 
  -1   9   5       39.35       37.43      4.06 o 
   0   9   5       24.35       15.60      2.67 o 
   1   9   5        0.34        0.80      1.31 o 
   2   9   5       45.34       46.41      4.77 o 
   3   9   5        0.71        2.72      1.43 o 
   4   9   5        0.84        0.35      1.58 o 
   5   9   5        0.22        4.15      3.93 o 
  -5  10   5        2.18        0.44      2.30 o 
  -4  10   5       13.86       12.45      3.16 o 
  -3  10   5       43.91       32.07      7.50 o 
  -2  10   5       17.71       29.64      3.71 o 
  -1  10   5      141.98      129.96      7.56 o 
   0  10   5        0.43        2.35      1.43 o 
   1  10   5       27.62       26.33      3.75 o 
   2  10   5       31.26       38.52      4.63 o 
   3  10   5        5.70        4.74      2.71 o 
   4  10   5        3.78        9.25      2.75 o 
  -3  11   5        4.34        3.87      1.88 o 
  -2  11   5        1.50        1.70      1.43 o 
  -1  11   5        5.51        3.33      1.56 o 
   0  11   5        2.93        0.50      2.85 o 
   1  11   5       23.47       25.86      3.28 o 
   2  11   5        2.25       -0.31      1.92 o 
   3  11   5       19.08       19.93      3.66 o 
  -3  12   5        4.52        2.53      3.01 o 
  -2  12   5        7.08       16.36      4.62 o 
  -1  12   5        0.08       -3.15      2.10 o 
   0  12   5       25.99       27.21      3.90 o 
   1  12   5        0.05       -0.97      1.37 o 
   2  12   5       21.90       20.72      3.76 o 
  -8   0   6        0.43        5.68      4.02 o 
  -7   0   6        0.55        6.29      3.82 o 
  -6   0   6      511.15      545.26     23.36 o 
  -5   0   6        2.72        3.14      2.25 o 
  -4   0   6     2846.21     2906.66     44.12 o 
  -3   0   6     3387.55     3597.27     42.98 o 
  -2   0   6     2318.74     2342.06     17.51 o 
  -1   0   6     2649.48     2700.70     19.94 o 
   0   0   6     1467.44     1402.00     31.06 o 
   1   0   6        0.52        2.25      0.83 o 
   2   0   6       13.31       15.70      1.14 o 
   3   0   6       57.91       68.14      3.15 o 
   4   0   6        0.00        0.61      1.19 o 
   5   0   6       30.62       29.19      3.30 o 
   6   0   6        5.58        5.14      1.73 o 
   7   0   6        1.99       -1.18      1.60 o 
  -8   1   6        3.61        5.49      3.39 o 
  -7   1   6        0.12        0.84      2.68 o 
  -6   1   6       54.08       53.70      5.19 o 
  -5   1   6       21.48       25.78      3.40 o 
  -4   1   6       52.74       53.08      4.75 o 
  -3   1   6      109.11       98.89      5.13 o 
  -2   1   6      983.84      982.62      9.74 o 
  -1   1   6      422.34      410.48      4.84 o 
   0   1   6      700.23      701.24      8.01 o 
   1   1   6      248.87      226.47      3.57 o 
   2   1   6        0.07       -0.13      0.31 o 
   3   1   6       37.85       42.39      1.86 o 
   4   1   6       54.58       52.16      2.71 o 
   5   1   6        0.03        1.37      1.10 o 
   6   1   6        1.71        5.08      1.44 o 
   7   1   6       28.84       34.64      3.73 o 
  -8   2   6        0.11        0.11      1.53 o 
  -7   2   6        3.53        4.54      2.50 o 
  -6   2   6       85.68       83.23      6.05 o 
  -5   2   6       46.20       47.32      4.33 o 
  -4   2   6      259.29      283.56      9.46 o 
  -3   2   6      360.07      389.37      9.99 o 
  -2   2   6        0.65        2.72      1.06 o 
  -1   2   6       56.93       51.55      2.30 o 
   0   2   6      247.05      251.54      4.49 o 
   1   2   6       27.88       29.16      1.16 o 
   2   2   6      291.25      293.45      4.50 o 
   3   2   6      562.45      571.64      6.93 o 
   4   2   6      114.85      119.18      4.98 o 
   5   2   6       17.61       20.91      3.16 o 
   6   2   6        0.23       -0.25      1.68 o 
   7   2   6        7.12        4.85      1.97 o 
  -8   3   6       14.27       10.74      4.45 o 
  -7   3   6        6.36        9.81      2.39 o 
  -6   3   6        0.00        3.31      1.62 o 
  -5   3   6        2.41        2.03      3.48 o 
  -4   3   6        4.24        5.99      1.63 o 
  -3   3   6      406.95      398.04     10.33 o 
  -2   3   6       81.79       78.57      5.82 o 
  -1   3   6        2.35        4.48      0.93 o 
   0   3   6       78.80       88.31      3.16 o 
   1   3   6      175.99      167.47      3.72 o 
   2   3   6        9.80        8.93      0.78 o 
   3   3   6      170.58      162.94      3.71 o 
   4   3   6      116.22      102.31      3.71 o 
   5   3   6        5.92        6.97      1.45 o 
   6   3   6        5.07        2.98      1.70 o 
   7   3   6       54.03       60.34      6.88 o 
  -7   4   6        0.68        2.37      2.94 o 
  -6   4   6        2.97        1.68      1.50 o 
  -5   4   6        4.27        3.72      1.40 o 
  -4   4   6        1.73        0.84      1.05 o 
  -3   4   6        0.61        2.03      1.82 o 
  -2   4   6       23.05       20.09      3.18 o 
  -1   4   6        2.25        4.40      1.30 o 
   0   4   6       76.97       75.25      3.22 o 
   1   4   6        1.64        2.66      0.89 o 
   2   4   6       54.28       53.74      2.08 o 
   3   4   6       59.96       63.13      2.26 o 
   4   4   6      109.15      114.08      4.95 o 
   5   4   6       57.32       46.64      4.76 o 
   6   4   6        8.69        9.61      2.39 o 
   7   4   6       14.56       18.14      3.56 o 
  -7   5   6        1.92        2.13      2.76 o 
  -6   5   6       66.91       65.79     11.98 o 
  -5   5   6        1.09        1.34      1.23 o 
  -4   5   6       53.21       56.55      6.91 o 
  -3   5   6        0.34        0.04      1.59 o 
  -2   5   6       14.13       11.71      2.64 o 
  -1   5   6      314.55      305.31      7.60 o 
   0   5   6       93.71      116.25      5.76 o 
   1   5   6        8.12        7.51      1.47 o 
   2   5   6       77.40       76.51      6.39 o 
   3   5   6      291.89      289.06      6.63 o 
   4   5   6      164.67      183.62      8.75 o 
   5   5   6       14.43       14.17      2.72 o 
   6   5   6        3.61        3.09      3.55 o 
  -7   6   6        4.69        1.81      1.93 o 
  -6   6   6        1.57       -0.19      2.26 o 
  -5   6   6        1.37       -0.07      2.11 o 
  -4   6   6        9.84       12.33      3.81 o 
  -3   6   6        0.03        2.60      2.50 o 
  -2   6   6        0.14        0.03      1.31 o 
  -1   6   6       36.23       39.64      2.45 o 
   0   6   6       11.52       10.19      0.67 o 
   1   6   6       29.23       29.59      2.41 o 
   2   6   6      103.04      106.34      6.35 o 
   3   6   6      188.07      193.75      8.93 o 
   4   6   6        0.51        1.47      1.46 o 
   5   6   6        4.28        4.34      1.59 o 
   6   6   6        0.03        3.00      4.07 o 
  -7   7   6        4.44        5.87      4.32 o 
  -6   7   6       17.00       21.20      5.17 o 
  -5   7   6       11.41       11.94      4.45 o 
  -4   7   6        0.07        3.19      1.78 o 
  -3   7   6       21.97       22.80      4.47 o 
  -2   7   6       29.75       27.80      3.39 o 
  -1   7   6       16.00       16.28      1.66 o 
   0   7   6       95.10       94.17      5.69 o 
   1   7   6       10.63       17.08      1.99 o 
   2   7   6       12.18       10.03      2.25 o 
   3   7   6       76.49       86.51      6.28 o 
   4   7   6       20.54       15.34      2.92 o 
   5   7   6        0.07        0.39      1.66 o 
   6   7   6       25.37       25.31      4.30 o 
  -6   8   6        0.39        6.61      4.90 o 
  -5   8   6        5.54        4.52      2.83 o 
  -4   8   6        0.07       -2.47      3.05 o 
  -3   8   6       17.96       18.08      2.91 o 
  -2   8   6       13.17       15.59      2.66 o 
  -1   8   6        0.07       -1.43      1.54 o 
   0   8   6        7.61        3.92      1.62 o 
   1   8   6        7.20        7.48      1.46 o 
   2   8   6        2.49        1.14      1.46 o 
   3   8   6       14.72       12.37      2.66 o 
   4   8   6       16.42       17.73      3.28 o 
   5   8   6        0.49       -0.51      2.92 o 
  -5   9   6        1.19        3.94      2.70 o 
  -4   9   6        0.11        3.14      2.55 o 
  -3   9   6       22.66       19.52      4.48 o 
  -2   9   6        6.26        5.59      1.65 o 
  -1   9   6        0.34        5.63      1.98 o 
   0   9   6       30.08       31.31      3.80 o 
   1   9   6        5.18        2.28      1.19 o 
   2   9   6        4.71        8.66      2.45 o 
   3   9   6        6.63        8.75      2.63 o 
   4   9   6       10.51        3.78      1.82 o 
   5   9   6        0.96       -1.08      1.79 o 
  -5  10   6        3.03        3.77      3.46 o 
  -4  10   6        5.82        6.87      2.25 o 
  -3  10   6       18.09       19.22      3.27 o 
  -2  10   6        2.41        3.48      1.66 o 
  -1  10   6       15.45       10.86      2.49 o 
   0  10   6       77.58       81.33      6.22 o 
   1  10   6       51.12       47.31      4.18 o 
   2  10   6        8.97       12.38      2.94 o 
   3  10   6        6.80        8.27      2.89 o 
   4  10   6        0.02       -2.27      2.25 o 
  -4  11   6        2.25        3.90      3.02 o 
  -3  11   6        9.73       18.71      3.47 o 
  -2  11   6        6.04        6.10      1.94 o 
  -1  11   6        3.36        1.38      3.45 o 
   0  11   6        0.12       -0.03      1.30 o 
   1  11   6       47.90       37.59      4.00 o 
   2  11   6        7.46        9.25      3.61 o 
   3  11   6       17.70       19.25      4.76 o 
  -2  12   6        2.99        2.09      2.57 o 
  -1  12   6        0.53        1.53      1.57 o 
   0  12   6        6.85       16.71      3.26 o 
   1  12   6        0.32        0.09      1.80 o 
   2  12   6        9.74       14.01      3.59 o 
  -8   1   7        6.06        7.48      3.43 o 
  -7   1   7        0.87       -2.02      2.79 o 
  -6   1   7       18.01       20.29      3.52 o 
  -5   1   7       15.16       12.84      1.95 o 
  -4   1   7        0.00        1.54      1.13 o 
  -3   1   7      333.81      306.17      9.22 o 
  -2   1   7     4061.25     4343.59     19.45 o 
  -1   1   7     1254.08     1298.39      8.92 o 
   0   1   7      740.31      786.41     10.68 o 
   1   1   7      231.50      251.84      4.67 o 
   2   1   7      448.18      444.60     10.30 o 
   3   1   7        0.12        0.98      0.51 o 
   4   1   7      105.59      118.27      4.94 o 
   5   1   7      109.26      104.67      5.22 o 
   6   1   7       27.93       28.37      3.05 o 
   7   1   7        5.98        4.54      2.09 o 
  -8   2   7        3.98        0.36      1.79 o 
  -7   2   7        0.02        1.68      2.20 o 
  -6   2   7       11.37       10.27      2.62 o 
  -5   2   7       21.99       19.32      3.01 o 
  -4   2   7       28.55       32.83      3.47 o 
  -3   2   7       79.78       80.71      5.30 o 
  -2   2   7        4.12        3.08      0.88 o 
  -1   2   7      247.44      251.64      5.11 o 
   0   2   7      477.23      484.10      7.54 o 
   1   2   7      632.90      639.93      8.53 o 
   2   2   7      265.13      244.22      4.91 o 
   3   2   7      135.26      135.42      3.80 o 
   4   2   7       61.16       61.33      3.63 o 
   5   2   7        6.29        5.17      1.38 o 
   6   2   7        0.71        2.48      1.15 o 
   7   2   7        1.45        2.60      1.48 o 
  -8   3   7        6.88        4.57      2.28 o 
  -7   3   7        0.24        1.75      1.92 o 
  -6   3   7        6.88        6.54      2.93 o 
  -5   3   7        4.43        5.03      2.12 o 
  -4   3   7        2.44        4.29      1.28 o 
  -3   3   7       18.87       21.41      4.18 o 
  -2   3   7       44.83       51.79      5.02 o 
  -1   3   7       34.68       48.55      2.47 o 
   0   3   7      282.65      301.74      5.29 o 
   1   3   7      110.05      102.55      2.50 o 
   2   3   7       47.47       51.03      1.74 o 
   3   3   7       13.16       12.65      1.30 o 
   4   3   7       45.90       36.53      2.89 o 
   5   3   7       21.80       30.57      2.91 o 
   6   3   7       13.88        9.62      1.90 o 
   7   3   7       21.60       23.59      3.96 o 
  -7   4   7       14.87       16.50      3.25 o 
  -6   4   7        1.24        0.42      1.45 o 
  -5   4   7       24.90       24.14      3.19 o 
  -4   4   7       19.51       17.55      2.43 o 
  -3   4   7       11.80       17.43      3.45 o 
  -2   4   7       21.39       21.01      3.34 o 
  -1   4   7      562.52      572.43     11.60 o 
   0   4   7      237.17      224.93      4.51 o 
   1   4   7       31.21       33.20      1.53 o 
   2   4   7       10.68       11.76      1.43 o 
   3   4   7       21.46       22.17      1.31 o 
   4   4   7        5.34        3.96      1.24 o 
   5   4   7        0.45        1.12      1.41 o 
   6   4   7       10.13       10.83      5.94 o 
  -7   5   7       13.17       15.58      4.61 o 
  -6   5   7        6.46        9.20      2.86 o 
  -5   5   7       15.61       15.62      2.66 o 
  -4   5   7       12.79        9.73      3.19 o 
  -3   5   7        3.04        3.60      2.11 o 
  -2   5   7        5.22        7.95      2.21 o 
  -1   5   7      106.91      114.55      4.14 o 
   0   5   7        0.84        0.52      0.57 o 
   1   5   7      159.83      163.60      3.42 o 
   2   5   7       70.44       61.58      2.71 o 
   3   5   7        9.30       13.05      1.95 o 
   4   5   7        0.67        2.75      1.62 o 
   5   5   7        3.74        3.59      1.79 o 
   6   5   7        4.34        3.49      6.26 o 
  -7   6   7        3.69        2.73      3.32 o 
  -6   6   7       35.46       37.44      6.97 o 
  -5   6   7       68.47       75.01      9.01 o 
  -4   6   7        9.62       14.66      4.07 o 
  -3   6   7       20.14       17.62      4.08 o 
  -2   6   7       93.50      100.19      5.89 o 
  -1   6   7       22.45       21.57      1.93 o 
   0   6   7      464.92      439.20      9.28 o 
   1   6   7        0.94        2.38      0.97 o 
   2   6   7       38.55       43.14      4.23 o 
   3   6   7       49.03       49.78      4.68 o 
   4   6   7       14.11       15.36      2.90 o 
   5   6   7        2.66        4.59      2.08 o 
   6   6   7        7.07        1.96      2.98 o 
  -6   7   7        3.77        9.61      4.21 o 
  -5   7   7        0.36       -1.20      1.90 o 
  -4   7   7        0.22        2.53      2.90 o 
  -3   7   7        6.03        6.17      2.34 o 
  -2   7   7       33.94       35.25      3.78 o 
  -1   7   7        0.20        0.63      0.61 o 
   0   7   7       22.33       27.13      3.21 o 
   1   7   7        9.48       11.63      1.54 o 
   2   7   7        0.05       -0.34      1.41 o 
   3   7   7       12.99       20.07      3.25 o 
   4   7   7        0.60        0.56      1.68 o 
   5   7   7        0.18        2.31      1.81 o 
  -6   8   7       37.30       44.74      7.90 o 
  -5   8   7        2.38        3.47      2.54 o 
  -4   8   7        7.12        5.22      2.27 o 
  -3   8   7       27.16       26.01      3.53 o 
  -2   8   7       16.57       12.09      2.53 o 
  -1   8   7        8.02        7.25      3.56 o 
   0   8   7       84.68       80.07      5.75 o 
   1   8   7        2.00        1.75      1.19 o 
   2   8   7        6.50        2.24      1.84 o 
   3   8   7       10.77       14.53      2.99 o 
   4   8   7       17.86       18.76      4.59 o 
   5   8   7       11.04       11.00      2.93 o 
  -5   9   7        9.75        9.95      3.01 o 
  -4   9   7       42.10       44.40      4.97 o 
  -3   9   7       41.84       44.54      4.88 o 
  -2   9   7        0.13        0.24      1.73 o 
  -1   9   7       74.06       72.50      5.69 o 
   0   9   7        0.09        0.92      1.70 o 
   1   9   7       32.46       30.95      4.30 o 
   2   9   7        7.00        8.65      2.83 o 
   3   9   7       17.52       17.22      4.52 o 
   4   9   7        0.63        0.52      1.38 o 
  -5  10   7        7.65        8.63      4.06 o 
  -4  10   7       13.97       16.83      3.37 o 
  -3  10   7        0.78        2.40      1.79 o 
  -2  10   7        7.56        2.58      3.15 o 
  -1  10   7        0.00       -0.06      1.62 o 
   0  10   7        2.60        4.01      1.97 o 
   1  10   7        0.89        0.81      1.69 o 
   2  10   7        6.05        4.44      3.80 o 
   3  10   7        1.38        0.23      1.65 o 
   4  10   7        0.69        0.92      1.65 o 
  -3  11   7        0.38       -1.23      1.29 o 
  -2  11   7        1.13        1.78      1.38 o 
  -1  11   7        4.97        4.11      1.56 o 
   0  11   7        0.71        0.90      1.82 o 
   1  11   7        1.44        2.06      1.42 o 
   2  11   7        2.72        1.47      2.53 o 
   3  11   7        0.58       -1.35      2.19 o 
  -2  12   7        0.02        3.40      2.11 o 
  -1  12   7        3.53        2.04      1.62 o 
   0  12   7        1.37        0.55      1.14 o 
   1  12   7        8.36       11.17      2.41 o 
  -8   0   8        8.74        7.51      3.63 o 
  -7   0   8        0.79        5.17      2.88 o 
  -6   0   8        0.26       -0.33      1.87 o 
  -5   0   8      284.82      270.52     15.34 o 
  -4   0   8       81.60       93.68      5.92 o 
  -3   0   8      346.53      365.69     10.52 o 
  -2   0   8      310.63      300.45      8.43 o 
  -1   0   8      116.72      122.58      4.65 o 
   0   0   8      628.63      618.79     41.38 o 
   1   0   8     2204.98     2286.50     33.85 o 
   2   0   8      255.81      238.74     29.70 o 
   3   0   8       75.63       73.22      3.73 o 
   4   0   8      128.29      124.79      5.85 o 
   5   0   8       61.74       57.48      4.54 o 
   6   0   8       14.21       18.72      5.00 o 
   7   0   8       13.66       12.44      4.13 o 
  -8   1   8        1.80        1.03      1.48 o 
  -7   1   8        0.11        2.20      2.22 o 
  -6   1   8        0.25        0.04      1.46 o 
  -5   1   8        0.04        0.77      1.65 o 
  -4   1   8       11.47       12.46      2.51 o 
  -3   1   8       11.91       12.48      1.73 o 
  -2   1   8      114.30      112.08      3.68 o 
  -1   1   8       87.19       75.65      2.24 o 
   0   1   8       18.56       22.18      1.46 o 
   1   1   8       64.54       67.29      4.43 o 
   2   1   8      105.47      118.62      3.70 o 
   3   1   8      120.00      120.37      2.98 o 
   4   1   8       59.23       52.27      3.33 o 
   5   1   8        0.04       -0.05      0.82 o 
   6   1   8        1.16        1.36      1.48 o 
   7   1   8        3.10        2.75      4.37 o 
  -7   2   8        0.28        0.27      2.50 o 
  -6   2   8        6.13        4.35      1.96 o 
  -5   2   8       90.92       90.86      6.17 o 
  -4   2   8       10.73       14.37      2.52 o 
  -3   2   8       13.87       15.91      2.66 o 
  -2   2   8      301.02      304.01      6.13 o 
  -1   2   8       38.66       43.94      1.93 o 
   0   2   8       41.11       50.82      2.10 o 
   1   2   8      230.82      247.22      5.49 o 
   2   2   8       12.55       15.17      1.56 o 
   3   2   8       39.08       36.57      1.97 o 
   4   2   8       19.23       20.39      2.17 o 
   5   2   8        1.33        0.84      0.77 o 
   6   2   8       12.72        9.10      1.89 o 
  -7   3   8        4.15        1.88      1.84 o 
  -6   3   8       57.05       53.44      5.70 o 
  -5   3   8        8.00       10.00      2.22 o 
  -4   3   8        0.62        2.04      2.45 o 
  -3   3   8       44.02       43.90      3.74 o 
  -2   3   8        1.03        1.11      1.02 o 
  -1   3   8        0.24        0.80      0.57 o 
   0   3   8       53.74       50.60      2.11 o 
   1   3   8      102.53       95.40      2.63 o 
   2   3   8        2.72        2.64      0.57 o 
   3   3   8      136.03      140.34      3.96 o 
   4   3   8      144.35      145.93      5.75 o 
   5   3   8        3.97        2.29      1.05 o 
   6   3   8        4.02        2.86      1.45 o 
  -7   4   8        0.21       -0.81      1.90 o 
  -6   4   8      102.22      108.17      7.30 o 
  -5   4   8       69.48       63.82      7.70 o 
  -4   4   8       36.76       42.15      4.11 o 
  -3   4   8       67.27       65.14      6.49 o 
  -2   4   8       42.03       38.31      4.57 o 
  -1   4   8        1.64        1.27      0.77 o 
   0   4   8      128.41      137.75      3.97 o 
   1   4   8       16.18       18.96      1.23 o 
   2   4   8       35.26       36.24      1.92 o 
   3   4   8      120.09      116.61      3.79 o 
   4   4   8       18.68       22.64      2.42 o 
   5   4   8        9.44        7.87      1.55 o 
   6   4   8        4.22        1.18      1.17 o 
  -7   5   8        1.35        3.16      2.24 o 
  -6   5   8      202.83      219.48     10.28 o 
  -5   5   8       20.63       24.81      3.57 o 
  -4   5   8      196.69      181.36     12.57 o 
  -3   5   8        4.44        8.13      2.93 o 
  -2   5   8       31.79       29.56      4.25 o 
  -1   5   8      175.36      176.79      7.11 o 
   0   5   8       10.52       12.45      1.21 o 
   1   5   8        7.64        8.71      1.40 o 
   2   5   8        6.77        5.55      1.05 o 
   3   5   8       69.10       66.90      3.48 o 
   4   5   8       96.86      108.32      6.95 o 
   5   5   8        2.05        4.62      2.75 o 
   6   5   8        0.11        4.60      2.21 o 
  -7   6   8        1.02        3.13      2.86 o 
  -6   6   8       57.94       74.26      9.65 o 
  -5   6   8       57.67       58.06      7.82 o 
  -4   6   8       99.20      102.87      9.69 o 
  -3   6   8       27.23       23.95      4.29 o 
  -2   6   8        1.85        3.96      1.68 o 
  -1   6   8       74.00       73.98      4.57 o 
   0   6   8        0.53        0.80      0.37 o 
   1   6   8        5.26        5.11      1.16 o 
   2   6   8        0.30        1.37      1.23 o 
   3   6   8       37.56       35.97      7.39 o 
   4   6   8        9.89       13.21      2.80 o 
   5   6   8        2.40        2.52      2.19 o 
   6   6   8        1.94        4.56      3.50 o 
  -6   7   8       14.67       11.56      4.70 o 
  -5   7   8        5.10        5.48      2.30 o 
  -4   7   8      186.12      175.02     13.07 o 
  -3   7   8       52.43       54.58      6.86 o 
  -2   7   8       46.97       40.75      4.10 o 
  -1   7   8        0.48        1.97      1.29 o 
   0   7   8        5.61        6.46      1.52 o 
   1   7   8       10.89       11.72      1.52 o 
   2   7   8        2.33        1.43      1.60 o 
   3   7   8        0.04        2.71      1.50 o 
   4   7   8        6.81        5.40      2.05 o 
   5   7   8        3.22        0.23      1.61 o 
  -6   8   8        1.17        0.79      2.93 o 
  -5   8   8       28.33       26.82      5.94 o 
  -4   8   8       19.22       18.55      4.64 o 
  -3   8   8        0.70        3.43      1.53 o 
  -2   8   8       11.38       10.39      2.50 o 
  -1   8   8       83.60       73.23      5.58 o 
   0   8   8        3.94        2.13      1.05 o 
   1   8   8       26.10       24.02      2.54 o 
   2   8   8       12.83        9.58      2.33 o 
   3   8   8        0.02        1.16      1.49 o 
   4   8   8        6.10        4.34      2.73 o 
   5   8   8        7.86       12.01      3.12 o 
  -5   9   8       16.00       17.31      4.76 o 
  -4   9   8       11.39       10.04      4.02 o 
  -3   9   8        9.36        8.59      2.97 o 
  -2   9   8       24.73       24.35      3.48 o 
  -1   9   8      108.43      119.97      7.47 o 
   0   9   8       22.94       16.89      2.81 o 
   1   9   8       11.56        8.95      1.93 o 
   2   9   8       27.87       22.75      3.58 o 
   3   9   8       13.44       15.73      3.21 o 
   4   9   8        8.55        7.46      3.77 o 
  -4  10   8        0.30        4.28      2.26 o 
  -3  10   8        2.25        1.42      2.40 o 
  -2  10   8       85.67       79.88      6.50 o 
  -1  10   8        4.67        1.52      3.22 o 
   0  10   8       39.71       38.56      4.38 o 
   1  10   8        3.67        6.93      2.05 o 
   2  10   8        0.53        2.07      1.49 o 
   3  10   8        0.22        2.81      2.26 o 
  -3  11   8        9.39        6.93      2.35 o 
  -2  11   8        1.27        0.07      1.45 o 
  -1  11   8        0.23        1.10      1.28 o 
   0  11   8        8.50        9.41      4.30 o 
   1  11   8        3.46        4.28      1.55 o 
   2  11   8        0.90        3.66      1.69 o 
  -7   1   9       14.85       12.93      5.35 o 
  -6   1   9        9.24       10.41      3.50 o 
  -5   1   9      122.62      117.64      7.28 o 
  -4   1   9       13.62       16.88      2.32 o 
  -3   1   9      171.66      193.49      6.61 o 
  -2   1   9       13.35       12.35      1.32 o 
  -1   1   9       27.82       28.38      1.81 o 
   0   1   9       18.10       25.42      1.58 o 
   1   1   9       28.24       25.50      1.49 o 
   2   1   9        5.19        5.90      1.06 o 
   3   1   9      194.51      187.48      4.74 o 
   4   1   9        0.96        1.27      0.94 o 
   5   1   9       58.55       59.79      5.35 o 
   6   1   9        9.16       10.68      2.41 o 
  -7   2   9        0.13       -1.62      2.51 o 
  -6   2   9        0.52        2.74      1.65 o 
  -5   2   9       49.42       52.81      4.92 o 
  -4   2   9       38.59       35.81      3.78 o 
  -3   2   9        0.07       -0.52      0.93 o 
  -2   2   9        0.00       -0.08      0.92 o 
  -1   2   9       15.10       13.90      1.06 o 
   0   2   9        4.94        3.01      1.86 o 
   1   2   9        0.61        0.89      0.52 o 
   2   2   9       38.20       33.06      2.24 o 
   3   2   9        0.40        1.03      0.93 o 
   4   2   9       40.16       40.49      3.05 o 
   5   2   9       80.12       76.44      7.77 o 
   6   2   9       10.21        8.66      2.43 o 
  -7   3   9       51.11       70.47      6.62 o 
  -6   3   9       75.91       81.70      6.50 o 
  -5   3   9       44.81       50.09      4.81 o 
  -4   3   9       77.60       82.19      5.80 o 
  -3   3   9       51.24       55.94      4.46 o 
  -2   3   9        0.37        0.79      1.74 o 
  -1   3   9       63.05       67.90      2.73 o 
   0   3   9       13.88       13.30      1.12 o 
   1   3   9      100.74      103.41      4.03 o 
   2   3   9        5.50        5.75      1.09 o 
   3   3   9       49.27       46.83      3.05 o 
   4   3   9        7.94        9.15      2.19 o 
   5   3   9       52.58       48.93      3.78 o 
   6   3   9        1.82        3.04      2.94 o 
  -7   4   9        0.29        4.60      2.37 o 
  -6   4   9        0.42        6.82      2.80 o 
  -5   4   9       20.18       25.88      3.64 o 
  -4   4   9       76.14       80.51      5.75 o 
  -3   4   9        7.42        5.41      2.00 o 
  -2   4   9      211.14      212.15     10.37 o 
  -1   4   9      203.69      204.96      6.11 o 
   0   4   9      104.60      112.80      3.43 o 
   1   4   9      162.89      159.10      3.47 o 
   2   4   9        4.78        4.17      0.81 o 
   3   4   9       29.44       30.59      2.52 o 
   4   4   9       53.83       52.99      3.60 o 
   5   4   9       19.02       21.94      3.45 o 
   6   4   9        4.91        0.15      2.33 o 
  -7   5   9       50.11       42.16      8.24 o 
  -6   5   9      117.10      119.52      7.99 o 
  -5   5   9       45.12       47.49      7.07 o 
  -4   5   9      317.97      360.36     17.75 o 
  -3   5   9      130.07      146.11     10.16 o 
  -2   5   9      237.39      236.28      8.95 o 
  -1   5   9      144.08      149.52      5.55 o 
   0   5   9       19.22       21.44      1.63 o 
   1   5   9        0.00        0.36      0.50 o 
   2   5   9       34.94       33.93      2.35 o 
   3   5   9        2.92        6.13      1.21 o 
   4   5   9        0.96        2.11      1.28 o 
   5   5   9        1.95        1.19      2.38 o 
   6   5   9        1.10       -1.48      2.60 o 
  -6   6   9        0.12       -2.91      1.96 o 
  -5   6   9        3.36       -0.07      2.00 o 
  -4   6   9      204.30      231.29     14.55 o 
  -3   6   9       20.93       25.62      4.53 o 
  -2   6   9      907.42      889.14     30.19 o 
  -1   6   9       50.43       52.23      3.58 o 
   0   6   9      241.99      237.86      5.62 o 
   1   6   9        1.95        1.91      0.56 o 
   2   6   9        0.81        0.62      1.49 o 
   3   6   9       32.10       29.15      3.75 o 
   4   6   9       23.59       24.39      3.53 o 
   5   6   9        1.10        5.74      2.76 o 
  -6   7   9        3.37        0.06      2.03 o 
  -5   7   9        7.89        7.90      3.36 o 
  -4   7   9       11.79       13.46      4.13 o 
  -3   7   9       35.90       34.18      4.00 o 
  -2   7   9      249.24      253.30     10.26 o 
  -1   7   9       23.93       21.65      4.26 o 
   0   7   9      164.11      189.72      6.64 o 
   1   7   9       29.88       26.46      2.24 o 
   2   7   9        2.07        0.40      1.12 o 
   3   7   9      110.64      107.18      7.44 o 
   4   7   9        0.86        0.98      2.36 o 
   5   7   9       11.32        7.94      4.58 o 
  -5   8   9        0.67        2.19      2.53 o 
  -4   8   9        3.77        3.79      2.80 o 
  -3   8   9       37.96       39.97      4.49 o 
  -2   8   9       37.33       33.68      4.13 o 
  -1   8   9        1.78        2.54      1.50 o 
   0   8   9       47.23       44.18      3.35 o 
   1   8   9        0.25        1.16      1.25 o 
   2   8   9       74.42       72.39      4.63 o 
   3   8   9        0.58        3.12      2.57 o 
   4   8   9       24.78       18.93      4.06 o 
  -5   9   9        1.84        1.17      2.62 o 
  -4   9   9       15.86       16.49      3.53 o 
  -3   9   9       26.59       26.55      6.35 o 
  -2   9   9        9.02       10.21      2.61 o 
  -1   9   9       80.88       72.46      5.89 o 
   0   9   9        5.80        4.92      1.39 o 
   1   9   9       19.01       19.26      4.18 o 
   2   9   9        9.38        4.86      2.21 o 
   3   9   9        3.34        3.20      2.08 o 
   4   9   9        2.61        3.53      2.44 o 
  -4  10   9        1.88        0.17      1.28 o 
  -3  10   9        9.41        9.50      2.85 o 
  -2  10   9        0.08       -0.99      1.53 o 
  -1  10   9        1.79        4.90      1.91 o 
   0  10   9        1.27        0.23      1.75 o 
   1  10   9        0.32        1.07      2.81 o 
   2  10   9        0.00       -2.25      1.82 o 
   3  10   9       18.59       20.50      3.91 o 
  -2  11   9        2.53        0.43      2.84 o 
  -1  11   9        0.43        4.59      2.11 o 
   0  11   9        7.06        8.19      2.48 o 
   1  11   9        0.05        1.17      1.77 o 
  -7   0  10       16.44       18.86      5.22 o 
  -6   0  10        0.03        1.92      1.58 o 
  -5   0  10        3.41        0.63      2.12 o 
  -4   0  10       17.19       11.21      3.88 o 
  -3   0  10      289.77      307.06     15.62 o 
  -2   0  10      110.35      118.21      9.51 o 
  -1   0  10      170.06      159.01      5.57 o 
   0   0  10        2.42        3.62      1.88 o 
   1   0  10        6.85        8.12      2.77 o 
   2   0  10       39.61       36.34      4.99 o 
   3   0  10        7.89        6.35      2.51 o 
   4   0  10       20.00       15.59      3.86 o 
   5   0  10       15.51       11.66      3.78 o 
   6   0  10        0.18       -1.29      1.59 o 
  -7   1  10        1.51        3.25      2.48 o 
  -6   1  10        0.08        1.37      1.50 o 
  -5   1  10       20.32       20.84      2.67 o 
  -4   1  10       22.23       24.47      2.74 o 
  -3   1  10       28.58       27.66      2.66 o 
  -2   1  10        2.66        3.00      1.10 o 
  -1   1  10      191.05      196.80      4.79 o 
   0   1  10        0.26        0.45      0.61 o 
   1   1  10       58.56       62.73      4.54 o 
   2   1  10        4.04        3.52      0.62 o 
   3   1  10        7.37        6.95      1.67 o 
   4   1  10       47.66       54.59      5.04 o 
   5   1  10        1.26        1.01      1.24 o 
   6   1  10        1.19       -0.60      3.20 o 
  -7   2  10        2.48        1.03      3.78 o 
  -6   2  10        1.68        3.85      2.73 o 
  -5   2  10       42.63       37.40      4.20 o 
  -4   2  10        3.78        6.46      1.59 o 
  -3   2  10        8.59        6.64      1.41 o 
  -2   2  10        2.17        1.34      0.99 o 
  -1   2  10       27.64       27.91      1.50 o 
   0   2  10      109.34      126.10      5.18 o 
   1   2  10       22.43       23.78      1.86 o 
   2   2  10        4.45        4.76      1.11 o 
   3   2  10       43.14       50.29      3.02 o 
   4   2  10       31.53       41.06      8.13 o 
   5   2  10        1.27        1.51      1.40 o 
   6   2  10        1.73        0.11      1.61 o 
  -7   3  10       30.83       27.98      4.24 o 
  -6   3  10        2.48        3.05      1.81 o 
  -5   3  10       14.09       16.03      3.30 o 
  -4   3  10       23.63       26.98      3.53 o 
  -3   3  10      171.94      167.17      6.52 o 
  -2   3  10       43.50       46.39      3.71 o 
  -1   3  10       27.93       26.62      1.76 o 
   0   3  10       22.24       20.52      1.44 o 
   1   3  10        4.63        4.75      1.10 o 
   2   3  10       16.11       12.79      1.51 o 
   3   3  10       88.28       83.89      4.61 o 
   4   3  10       34.50       33.92      3.87 o 
   5   3  10        2.44        1.99      4.00 o 
   6   3  10        0.04       -3.46      3.12 o 
  -7   4  10       62.22       58.97      8.71 o 
  -6   4  10        1.59        3.33      1.93 o 
  -5   4  10      225.26      229.93     13.69 o 
  -4   4  10      108.36      125.25      7.29 o 
  -3   4  10      216.99      200.58     11.60 o 
  -2   4  10      378.83      388.35     11.02 o 
  -1   4  10       20.41       22.55      2.56 o 
   0   4  10      137.90      127.78      3.73 o 
   1   4  10        0.44       -0.10      0.60 o 
   2   4  10        7.36        6.04      1.25 o 
   3   4  10       10.09        7.13      1.30 o 
   4   4  10        3.18        6.00      1.71 o 
   5   4  10        0.03        0.36      2.08 o 
  -6   5  10        1.81        0.38      1.56 o 
  -5   5  10       80.08       90.96     10.05 o 
  -4   5  10        7.52        8.51      3.02 o 
  -3   5  10       23.37       20.59      4.10 o 
  -2   5  10      185.13      184.79      6.82 o 
  -1   5  10       76.25       84.97      6.39 o 
   0   5  10      195.34      185.97      4.76 o 
   1   5  10        4.58        4.23      0.82 o 
   2   5  10      224.71      233.66      6.52 o 
   3   5  10       21.37       22.33      3.20 o 
   4   5  10        9.37       12.69      2.47 o 
   5   5  10        0.15       -0.70      1.98 o 
  -6   6  10        0.23        3.33      2.97 o 
  -5   6  10       52.61       48.62      7.69 o 
  -4   6  10       46.56       37.67      5.90 o 
  -3   6  10      112.57      114.15      9.41 o 
  -2   6  10      177.99      180.48      8.36 o 
  -1   6  10        2.96        3.26      1.98 o 
   0   6  10      127.18      117.45      3.85 o 
   1   6  10       59.40       58.43      3.02 o 
   2   6  10      216.41      237.56     10.67 o 
   3   6  10        3.14        5.84      4.57 o 
   4   6  10       24.29       23.41      3.54 o 
   5   6  10        1.24        0.79      2.02 o 
  -6   7  10        4.93        6.10      3.32 o 
  -5   7  10       16.73       17.21      4.46 o 
  -4   7  10        5.65        6.72      3.58 o 
  -3   7  10        2.73        5.10      2.03 o 
  -2   7  10       51.00       49.85      7.85 o 
  -1   7  10        7.82        6.05      2.30 o 
   0   7  10      313.71      309.04      8.56 o 
   1   7  10       33.39       37.69      2.67 o 
   2   7  10      251.39      252.81     11.02 o 
   3   7  10        1.66        1.03      1.39 o 
   4   7  10       34.95       37.93      4.81 o 
  -5   8  10        0.24        1.60      2.95 o 
  -4   8  10        3.49        6.87      3.01 o 
  -3   8  10        0.07        1.94      1.39 o 
  -2   8  10        3.29        1.85      1.44 o 
  -1   8  10        0.01        0.54      1.12 o 
   0   8  10       10.79       13.09      2.11 o 
   1   8  10       70.19       69.09      4.48 o 
   2   8  10       47.80       49.27      6.19 o 
   3   8  10       19.32       23.30      3.83 o 
   4   8  10        4.63        6.34      2.36 o 
  -4   9  10        6.00        7.15      3.14 o 
  -3   9  10        2.14        1.50      1.64 o 
  -2   9  10        1.73        2.94      1.71 o 
  -1   9  10        3.90        4.66      1.50 o 
   0   9  10       30.35       24.04      2.74 o 
   1   9  10        0.18        1.32      3.12 o 
   2   9  10       15.57       15.63      4.62 o 
   3   9  10        4.17       10.39      8.61 o 
  -3  10  10        2.94        3.52      2.14 o 
  -2  10  10        0.00       -0.21      2.02 o 
  -1  10  10        0.05       -1.31      1.38 o 
   0  10  10       10.32        6.31      2.96 o 
   1  10  10        6.40        6.74      2.56 o 
   2  10  10        6.92        8.04      3.60 o 
  -1  11  10        4.06        1.43      2.62 o 
   0  11  10        2.39        3.57      2.27 o 
  -7   1  11       18.15       19.26      3.10 o 
  -6   1  11        0.10       -0.50      1.95 o 
  -5   1  11       36.52       32.48      3.36 o 
  -4   1  11       92.98       98.29      5.44 o 
  -3   1  11        0.99       -1.55      1.82 o 
  -2   1  11       62.81       57.04      4.94 o 
  -1   1  11       46.92       45.94      2.19 o 
   0   1  11        0.00        0.61      0.66 o 
   1   1  11       10.45       13.81      2.50 o 
   2   1  11       63.05       62.26      4.95 o 
   3   1  11        5.58        9.48      2.28 o 
   4   1  11        2.62        4.22      1.44 o 
   5   1  11       12.59        9.94      4.32 o 
  -7   2  11        0.08        2.49      2.79 o 
  -6   2  11        4.38        2.88      1.63 o 
  -5   2  11       25.01       26.24      3.13 o 
  -4   2  11        8.36        8.82      1.90 o 
  -3   2  11       10.07        8.10      1.71 o 
  -2   2  11       12.83       11.67      2.05 o 
  -1   2  11      155.66      150.12      4.08 o 
   0   2  11       62.71       57.96      2.76 o 
   1   2  11      199.88      209.21      5.23 o 
   2   2  11       73.87       84.36      3.41 o 
   3   2  11       65.35       76.26      5.62 o 
   4   2  11       28.00       27.00      3.69 o 
   5   2  11        7.96        5.28      1.88 o 
  -7   3  11        2.27        0.94      1.77 o 
  -6   3  11        0.60        1.77      1.84 o 
  -5   3  11       14.51       18.54      3.61 o 
  -4   3  11        7.83       10.44      2.09 o 
  -3   3  11      283.15      314.31     10.83 o 
  -2   3  11       26.51       30.53      3.16 o 
  -1   3  11      609.38      601.10     10.13 o 
   0   3  11       14.56        9.91      1.65 o 
   1   3  11       66.28       71.90      3.55 o 
   2   3  11       77.97       83.34      3.85 o 
   3   3  11        5.12        4.66      3.18 o 
   4   3  11       23.61       20.60      4.61 o 
   5   3  11        0.37        3.27      2.95 o 
  -6   4  11        8.13        6.80      2.34 o 
  -5   4  11      107.20      117.86      7.74 o 
  -4   4  11       12.50       16.60      4.17 o 
  -3   4  11      157.22      161.65      8.07 o 
  -2   4  11       61.68       67.73      4.11 o 
  -1   4  11      339.77      335.07      8.03 o 
   0   4  11       13.84       17.31      1.98 o 
   1   4  11       34.12       32.51      2.83 o 
   2   4  11        2.34        4.24      1.31 o 
   3   4  11        0.82       -0.10      2.78 o 
   4   4  11        1.95        0.55      2.57 o 
   5   4  11        0.02       -4.24      2.83 o 
  -6   5  11        0.51        0.33      2.19 o 
  -5   5  11       33.70       30.60      6.16 o 
  -4   5  11        0.86        1.77      1.80 o 
  -3   5  11      163.30      163.79      8.36 o 
  -2   5  11       17.03       15.29      2.21 o 
  -1   5  11      156.05      144.04      7.85 o 
   0   5  11       83.99       78.38      3.17 o 
   1   5  11       30.93       29.29      2.41 o 
   2   5  11       50.48       53.08      5.04 o 
   3   5  11        8.98       13.23      4.50 o 
   4   5  11       25.62       27.46      5.84 o 
   5   5  11        0.34        2.22      2.90 o 
  -6   6  11        0.00        0.62      2.13 o 
  -5   6  11       23.69       25.54      5.40 o 
  -4   6  11       12.91       11.00      3.52 o 
  -3   6  11       41.02       36.59      5.51 o 
  -2   6  11        0.00        0.72      1.53 o 
  -1   6  11       56.92       51.15      3.60 o 
   0   6  11       90.19       86.93      6.38 o 
   1   6  11        1.40        0.51      1.06 o 
   2   6  11      124.35      124.52      7.48 o 
   3   6  11        0.59        0.35      1.19 o 
   4   6  11       63.05       68.60      9.78 o 
  -5   7  11        0.02       -2.12      2.57 o 
  -4   7  11        2.19        2.47      2.66 o 
  -3   7  11        9.41        9.78      2.39 o 
  -2   7  11       13.35       13.04      2.15 o 
  -1   7  11        0.12        0.30      0.92 o 
   0   7  11       54.58       56.17      5.09 o 
   1   7  11        2.39        0.60      1.04 o 
   2   7  11       33.57       41.04      4.62 o 
   3   7  11        7.37       12.94      2.97 o 
   4   7  11       16.93       31.75      7.20 o 
  -4   8  11        0.03        8.10      2.79 o 
  -3   8  11       19.06       16.36      4.73 o 
  -2   8  11        4.02        5.24      1.87 o 
  -1   8  11        0.66        0.49      1.09 o 
   0   8  11        0.09        0.17      1.62 o 
   1   8  11       34.67       36.97      4.57 o 
   2   8  11       30.97       30.25      4.41 o 
   3   8  11        3.83        5.24      2.41 o 
  -4   9  11        2.34        2.33      2.01 o 
  -3   9  11        2.80        6.30      2.84 o 
  -2   9  11        3.38        4.55      1.74 o 
  -1   9  11        4.58        4.63      1.97 o 
   0   9  11        2.02        3.53      3.23 o 
   1   9  11        3.01        2.39      1.75 o 
   2   9  11        0.44       -0.91      2.51 o 
  -2  10  11        0.80        0.26      1.45 o 
  -1  10  11       10.04        4.41      2.26 o 
   0  10  11        0.69        5.68      3.77 o 
   1  10  11        1.80       -2.42      3.20 o 
  -6   0  12       21.56       10.89      4.49 o 
  -5   0  12      127.39      105.21     11.14 o 
  -4   0  12        2.21        2.28      3.25 o 
  -3   0  12       36.28       37.51      6.50 o 
  -2   0  12       12.56        7.53      2.42 o 
  -1   0  12      107.33       88.62      8.50 o 
   0   0  12        1.33        1.53      2.18 o 
   1   0  12        2.28        0.73      1.93 o 
   2   0  12        0.32        0.65      2.06 o 
   3   0  12        1.50        1.10      1.88 o 
   4   0  12       91.36       88.96      9.47 o 
   5   0  12       14.86       11.51      3.89 o 
  -6   1  12        1.82        0.03      1.49 o 
  -5   1  12        2.20        3.57      1.76 o 
  -4   1  12        2.35       -0.17      1.07 o 
  -3   1  12        3.60        4.12      1.76 o 
  -2   1  12        7.53       10.29      2.23 o 
  -1   1  12       10.23       10.63      2.01 o 
   0   1  12        1.50        1.89      0.66 o 
   1   1  12       26.05       30.71      3.97 o 
   2   1  12       18.71       17.05      2.89 o 
   3   1  12       79.86       84.54      6.19 o 
   4   1  12        0.48       -0.10      1.64 o 
   5   1  12        8.40       14.20      3.99 o 
  -6   2  12        0.24        2.79      1.68 o 
  -5   2  12       77.69       79.44      5.45 o 
  -4   2  12        1.41        2.89      1.29 o 
  -3   2  12       17.34       18.00      2.48 o 
  -2   2  12       92.82       97.86     10.67 o 
  -1   2  12      202.74      204.02      7.44 o 
   0   2  12        0.37       -0.78      1.19 o 
   1   2  12      134.97      131.33     11.14 o 
   2   2  12       14.32       12.71      2.45 o 
   3   2  12       33.70       39.12      4.29 o 
   4   2  12       48.21       50.87      5.13 o 
   5   2  12       18.01       25.11      3.95 o 
  -6   3  12        0.73        0.42      1.66 o 
  -5   3  12        8.17        3.73      1.39 o 
  -4   3  12        0.23        0.27      1.09 o 
  -3   3  12      139.48      141.44      7.56 o 
  -2   3  12        0.19        0.20      1.66 o 
  -1   3  12      117.75      111.49      4.41 o 
   0   3  12       13.33       12.24      1.96 o 
   1   3  12       81.34       77.18      5.55 o 
   2   3  12       85.83       95.79      6.18 o 
   3   3  12      140.74      148.24      8.03 o 
   4   3  12        0.08        2.20      2.37 o 
   5   3  12       14.67       10.81      4.12 o 
  -6   4  12        6.41        4.75      2.03 o 
  -5   4  12        1.96        1.19      1.28 o 
  -4   4  12        2.68        6.67      2.27 o 
  -3   4  12       14.76       14.22      3.39 o 
  -2   4  12       12.77       13.14      2.02 o 
  -1   4  12       56.85       69.62      3.74 o 
   0   4  12        5.24        4.40      1.29 o 
   1   4  12      179.83      177.39      5.98 o 
   2   4  12        5.72        5.16      1.85 o 
   3   4  12       68.33       81.61      9.91 o 
   4   4  12        2.28        8.46      4.19 o 
  -6   5  12        0.59        1.15      2.87 o 
  -5   5  12        0.82        3.48      2.41 o 
  -4   5  12        7.78        9.92      2.46 o 
  -3   5  12       89.72      101.22      6.65 o 
  -2   5  12       31.65       30.58      4.02 o 
  -1   5  12      128.82      131.24      8.01 o 
   0   5  12       20.73       16.00      2.07 o 
   1   5  12       18.00       13.68      2.54 o 
   2   5  12        4.88        7.03      3.63 o 
   3   5  12       19.19       26.95      5.96 o 
   4   5  12       12.10       19.45      5.19 o 
  -5   6  12       10.75       11.59      4.38 o 
  -4   6  12        2.04        3.65      2.61 o 
  -3   6  12        1.66        2.57      1.44 o 
  -2   6  12        1.78       -1.35      1.29 o 
  -1   6  12        4.02        2.59      1.56 o 
   0   6  12        1.60        4.28      5.86 o 
   1   6  12       22.20       18.99      3.06 o 
   2   6  12        1.61       -1.69      2.30 o 
   3   6  12        0.01        5.95      3.02 o 
   4   6  12        3.99        5.00      2.85 o 
  -5   7  12        1.48        2.12      2.25 o 
  -4   7  12        2.11        3.60      2.51 o 
  -3   7  12        4.18        4.66      1.48 o 
  -2   7  12        1.97        2.26      1.19 o 
  -1   7  12        4.25        2.37      1.46 o 
   0   7  12        2.48        2.47      1.44 o 
   1   7  12        3.18        0.90      1.71 o 
   2   7  12        0.12       -3.11      3.31 o 
   3   7  12        2.81        6.06      3.50 o 
  -4   8  12        4.20        6.32      1.79 o 
  -3   8  12        8.20       12.34      4.63 o 
  -2   8  12        0.07        1.56      1.95 o 
  -1   8  12        0.85        0.53      4.06 o 
   0   8  12        0.65        1.50      1.44 o 
   1   8  12        2.39        2.52      1.73 o 
   2   8  12        4.27        9.64      4.77 o 
  -3   9  12        2.47        5.95      4.69 o 
  -2   9  12       16.22       19.57      3.82 o 
  -1   9  12        0.51        0.56      1.31 o 
   0   9  12       23.25       23.50      6.15 o 
   1   9  12        0.03       -0.89      2.39 o 
  -6   1  13       15.47        8.24      3.14 o 
  -5   1  13        0.10        0.10      1.84 o 
  -4   1  13        5.23        2.89      2.48 o 
  -3   1  13       64.76       51.82      6.61 o 
  -2   1  13       23.86       26.14      5.47 o 
  -1   1  13       39.49       33.16      3.30 o 
   0   1  13        7.27        7.68      2.08 o 
   1   1  13       55.06       56.64      5.05 o 
   2   1  13        1.09       -0.47      1.49 o 
   3   1  13       56.27       61.42      5.54 o 
   4   1  13        0.18        0.61      1.33 o 
  -6   2  13        3.59        5.97      3.53 o 
  -5   2  13        0.10        0.15      1.69 o 
  -4   2  13        0.90        0.27      1.80 o 
  -3   2  13        0.60        0.96      1.14 o 
  -2   2  13       24.95       17.35      4.10 o 
  -1   2  13       18.42       10.45      1.97 o 
   0   2  13       34.30       31.49      3.72 o 
   1   2  13       55.48       56.99      5.02 o 
   2   2  13        3.63        1.66      1.51 o 
   3   2  13        1.94        2.75      1.46 o 
   4   2  13       21.01       27.88      3.95 o 
  -6   3  13        3.03       -0.71      1.57 o 
  -5   3  13        0.03        0.73      1.47 o 
  -4   3  13        2.18        1.38      1.37 o 
  -3   3  13       66.47       70.71      5.44 o 
  -2   3  13        6.59        4.85      5.12 o 
  -1   3  13       10.68        7.73      2.52 o 
   0   3  13        3.24        0.75      1.36 o 
   1   3  13       80.33       76.85      5.71 o 
   2   3  13        2.66        4.51      1.93 o 
   3   3  13       63.63       58.87      5.29 o 
   4   3  13        0.58        1.94      3.23 o 
  -5   4  13        0.87        6.34      2.52 o 
  -4   4  13        0.10        0.21      1.31 o 
  -3   4  13        2.39        1.40      1.60 o 
  -2   4  13        0.84        3.98      2.35 o 
  -1   4  13       20.99       20.94      2.62 o 
   0   4  13       38.79       43.99      3.54 o 
   1   4  13      139.24      148.64      7.63 o 
   2   4  13        5.16        8.91      4.02 o 
   3   4  13        4.14       -2.55      3.27 o 
   4   4  13        7.37        8.94      4.18 o 
  -5   5  13        0.52        3.05      1.99 o 
  -4   5  13        3.47        2.49      1.95 o 
  -3   5  13       11.47       11.78      2.16 o 
  -2   5  13       21.90       28.78      5.66 o 
  -1   5  13        4.13        2.83      1.88 o 
   0   5  13        3.94        3.09      1.79 o 
   1   5  13        1.00        2.40      2.50 o 
   2   5  13        0.42        2.49      2.86 o 
   3   5  13        3.53        3.31      2.27 o 
  -5   6  13        1.80        4.30      4.01 o 
  -4   6  13        8.46        9.84      2.59 o 
  -3   6  13        7.91       16.98      6.12 o 
  -2   6  13       11.68       14.86      3.22 o 
  -1   6  13       37.90       43.95      5.09 o 
   0   6  13        1.01        1.13      1.51 o 
   1   6  13       15.33        8.74      4.30 o 
   2   6  13       11.70       15.66      4.72 o 
   3   6  13        0.03       -2.96      3.87 o 
  -4   7  13        7.42        8.45      2.00 o 
  -3   7  13        1.13        3.26      2.74 o 
  -2   7  13        0.09       -0.25      2.44 o 
  -1   7  13        7.06       10.43      2.69 o 
   0   7  13       10.33       14.36      3.45 o 
   1   7  13        2.04        5.00      3.30 o 
   2   7  13        6.97        0.02      2.64 o 
  -3   8  13        0.66        4.23      2.30 o 
  -2   8  13        2.29        3.36      1.86 o 
  -1   8  13        0.05       -3.48      2.32 o 
   0   8  13        0.07       -0.67      1.53 o 
   1   8  13        0.29        1.76      2.74 o 
  -1   9  13        0.71        0.73      1.77 o 
   0   9  13        0.04        3.09      2.22 o 
  -6   0  14       16.34       16.67      5.16 o 
  -5   0  14        5.16        3.25      2.64 o 
  -4   0  14        3.52        0.26      2.78 o 
  -3   0  14       13.25        7.36      3.65 o 
  -2   0  14      124.90      100.30     10.77 o 
  -1   0  14       40.26       31.13      5.86 o 
   0   0  14        0.44       -0.35      1.76 o 
   1   0  14       72.36       71.03      8.33 o 
   2   0  14        1.87        5.23      2.59 o 
   3   0  14        0.20        4.04      2.97 o 
   4   0  14        0.66       -0.25      2.09 o 
  -6   1  14        0.00        1.01      3.34 o 
  -5   1  14        5.59        7.60      2.60 o 
  -4   1  14        0.00       -1.53      2.13 o 
  -3   1  14       10.88        3.92      1.81 o 
  -2   1  14        2.04        5.20      2.35 o 
  -1   1  14        2.08        2.65      3.53 o 
   0   1  14        1.97        2.77      1.77 o 
   1   1  14        0.16        0.00      2.55 o 
   2   1  14       10.99        9.18      3.95 o 
   3   1  14       13.30       15.58      2.94 o 
   4   1  14        1.36        1.63      1.58 o 
  -5   2  14        6.27        7.60      1.95 o 
  -4   2  14        5.05        2.72      2.11 o 
  -3   2  14       18.11       24.28      5.55 o 
  -2   2  14       59.70       54.67      5.54 o 
  -1   2  14       24.75       24.14      2.99 o 
   0   2  14        2.13        2.47      1.48 o 
   1   2  14       38.13       39.53      4.37 o 
   2   2  14        5.41        3.86      1.98 o 
   3   2  14        0.50       -1.28      1.42 o 
   4   2  14        0.12       -3.30      3.42 o 
  -5   3  14        1.85        2.74      1.71 o 
  -4   3  14        4.33        3.56      1.77 o 
  -3   3  14        0.47        1.67      2.83 o 
  -2   3  14        6.85        2.74      1.99 o 
  -1   3  14       38.92       29.93      3.28 o 
   0   3  14        4.52        3.01      1.80 o 
   1   3  14       10.05        7.40      2.16 o 
   2   3  14       40.07       40.82      4.48 o 
   3   3  14       46.08       52.70      8.42 o 
  -5   4  14        0.12       -1.48      1.42 o 
  -4   4  14        0.61       13.33      5.05 o 
  -3   4  14        2.23        4.65      3.09 o 
  -2   4  14        1.20        3.73      1.90 o 
  -1   4  14        0.23        0.96      1.45 o 
   0   4  14        3.45        3.01      1.40 o 
   1   4  14       10.10        4.40      2.79 o 
   2   4  14        1.62        5.68      3.42 o 
   3   4  14        0.20        2.00      2.28 o 
  -4   5  14        0.18       -3.17      3.71 o 
  -3   5  14       12.22        9.96      6.36 o 
  -2   5  14       26.59       26.25      4.19 o 
  -1   5  14        1.79       -2.27      1.51 o 
   0   5  14        2.86        4.19      5.53 o 
   1   5  14        7.02       15.04      4.81 o 
   2   5  14        8.36        7.83      3.72 o 
   3   5  14        3.46        2.15      2.83 o 
  -4   6  14        0.11        4.34      3.32 o 
  -3   6  14        0.46       -2.08      1.67 o 
  -2   6  14        4.74        5.68      2.49 o 
  -1   6  14        3.69        3.49      1.99 o 
   0   6  14        6.01        5.56      5.62 o 
   1   6  14        1.58        5.21      3.36 o 
   2   6  14        1.12       -1.61      2.59 o 
  -3   7  14        2.27        3.14      4.88 o 
  -2   7  14        1.88       -0.87      1.86 o 
  -1   7  14        3.27        1.54      5.09 o 
   0   7  14        0.20       -1.15      1.40 o 
   1   7  14       32.31       35.38      7.26 o 
  -1   8  14       10.26        7.59      2.28 o 
   0   8  14        0.29       -0.61      2.71 o 
  -5   1  15        5.99        2.23      1.77 o 
  -4   1  15       10.14        6.98      2.34 o 
  -3   1  15        0.04       -2.40      2.35 o 
  -2   1  15        2.42        2.19      1.33 o 
  -1   1  15        0.11       -0.32      1.36 o 
   0   1  15       66.80       63.06      5.84 o 
   1   1  15        5.42        4.35      1.92 o 
   2   1  15        4.03        6.33      2.14 o 
   3   1  15       19.47       16.23      3.16 o 
  -5   2  15        0.01       -1.77      6.41 o 
  -4   2  15        2.62        4.40      2.39 o 
  -3   2  15        3.74        0.61      3.07 o 
  -2   2  15        8.19        6.80      2.45 o 
  -1   2  15        0.00        2.18      1.52 o 
   0   2  15        9.87        8.60      2.74 o 
   1   2  15       12.99        8.75      2.91 o 
   2   2  15        8.90       12.50      3.10 o 
   3   2  15       20.16       20.68      6.12 o 
  -4   3  15        0.01        2.85      2.46 o 
  -3   3  15        0.26        0.99      2.72 o 
  -2   3  15       17.97       22.00      3.92 o 
  -1   3  15       10.27       10.63      2.03 o 
   0   3  15        1.48        1.26      1.35 o 
   1   3  15        6.48        8.62      2.31 o 
   2   3  15        2.60        0.05      2.14 o 
   3   3  15        5.59        4.61      2.15 o 
  -4   4  15        0.01       -0.07      2.59 o 
  -3   4  15        0.34        0.65      1.86 o 
  -2   4  15       12.98       16.17      5.01 o 
  -1   4  15        0.09        1.54      1.58 o 
   0   4  15        9.74        4.81      2.32 o 
   1   4  15        4.67       -0.56      2.22 o 
   2   4  15        0.30        0.67      1.98 o 
  -4   5  15        1.71        0.83      2.57 o 
  -3   5  15        0.74        3.38      2.32 o 
  -2   5  15        0.09        0.06      1.97 o 
  -1   5  15        0.00       -1.64      1.86 o 
   0   5  15        0.55        4.50      3.67 o 
   1   5  15        0.53        2.31      3.90 o 
   2   5  15        0.53       -5.42      3.61 o 
  -3   6  15        3.52        2.87      5.74 o 
  -2   6  15        0.21       -1.10      1.78 o 
  -1   6  15        2.77        4.03      4.01 o 
   0   6  15        3.51        1.52      3.42 o 
   1   6  15        3.05        2.72      3.32 o 
  -1   7  15        2.57        3.01      3.30 o 
  -4   0  16        3.31        7.03      3.60 o 
  -3   0  16        0.05       -3.23      3.46 o 
  -2   0  16        5.11       10.22      3.94 o 
  -1   0  16        0.02       -2.01      1.98 o 
   0   0  16        2.07        0.00      2.37 o 
   1   0  16        0.33        1.03      2.00 o 
   2   0  16       21.25       25.02      5.61 o 
  -4   1  16        0.01        0.69      1.87 o 
  -3   1  16        0.21        2.81      3.71 o 
  -2   1  16        1.51        6.64      2.29 o 
  -1   1  16        2.58        1.97      1.95 o 
   0   1  16        0.73       -1.40      2.66 o 
   1   1  16        1.15        3.85      2.76 o 
   2   1  16        7.94        6.14      2.08 o 
  -4   2  16        3.01       -1.51      3.79 o 
  -3   2  16        0.37       -1.98      2.16 o 
  -2   2  16        0.70        3.24      1.42 o 
  -1   2  16        3.85        5.52      2.94 o 
   0   2  16        3.66        5.39      1.81 o 
   1   2  16        0.36       -0.60      1.72 o 
   2   2  16        1.68       -3.73      3.82 o 
  -4   3  16        0.22       -2.29      2.91 o 
  -3   3  16        1.20        5.84      2.49 o 
  -2   3  16        0.60        4.60      1.76 o 
  -1   3  16        2.18        4.52      1.91 o 
   0   3  16        0.00       -0.92      2.81 o 
   1   3  16        1.31        0.42      2.23 o 
   2   3  16       19.36       22.49      6.02 o 
  -3   4  16        0.56        1.89      2.19 o 
  -2   4  16        0.29        0.62      1.56 o 
  -1   4  16        0.05        0.97      1.98 o 
   0   4  16        0.87        3.14      2.83 o 
   1   4  16        0.09        5.75      4.23 o 
  -2   5  16        4.75        5.34      3.15 o 
  -1   5  16        4.53        3.34      2.04 o 
   0   5  16        1.03        3.00      2.58 o 
  -3   1  17        0.78        2.04      1.95 o 
  -2   1  17        0.56        1.42      2.06 o 
  -1   1  17        0.10        0.54      1.37 o 
   0   1  17        0.49       -0.65      2.16 o 
   1   1  17        0.00        2.20      1.73 o 
  -2   2  17        1.90        5.51      2.25 o 
  -1   2  17       11.20       11.78      3.54 o 
   0   2  17        1.72        0.63      1.56 o 
  -2   3  17        3.71        7.42      2.16 o 
  -1   3  17        3.77        4.81      1.96 o 
   0   3  17        0.00       -1.70      2.46 o 
                                                 
